# Supplementary material for: 2-Bromo-N′-[(2Z)-butan-2-yl­idene]-5-methoxy­benzohydrazide
Source: Acta Crystallogr Sect E Struct Rep Online. 2009 Oct 31;65(Pt 11):o2968–9. doi: 10.1107/S1600536809044869 (PMC2971143; doi:10.1107/S1600536809044869)
Supplement: Supplementary file 1 [file e-65-o2968-sup1.cif]

##############################################################################
###                                                                        ###
###        Electronic paper (Acta Crystallographica Section E)             ###
###                                                                        ###
##############################################################################
#                                                                            #
# This CIF contains the data in a paper accepted for publication in Acta     #
# Crystallographica Section E. It conforms to the requirements of Notes      #
# for Authors for Section E, and has been peer reviewed under the auspices   #
# of the IUCr Commission on Journals.                                        #
#                                                                            #
# Full details of the Crystallographic Information File format               #
# are given in the paper "The Crystallographic Information File (CIF):       #
# a New Standard Archive File for Crystallography" by S. R. Hall, F. H.      #
# Allen and I. D. Brown [Acta Cryst. (1991), A47, 655-685].                  #
#                                                                            #
# The current version of the core CIF dictionary is obtainable from          #
# ftp://ftp.iucr.org/pub/cif_core.dic. The current version number is 2.4.    #
#                                                                            #
# Software is freely available for graphical display of the structure(s) in  #
# this CIF.  For information consult the CIF home page http://www.iucr.org/  #
# cif/home.html                                                              #
#                                                                            #
# This file may be used for bona fide research purposes within the           #
# scientific community so long as proper attribution is given to the journal # 
# article from which it was obtained.                                        #
#                                                                            #
##############################################################################
                                             
data_global
_audit_creation_method     SHELXL-97
_journal_date_recd_electronic     2009-10-26
_journal_date_accepted     2009-10-27
_journal_name_full     'Acta Crystallographica, Section E'
_journal_year     2009
_journal_volume     65
_journal_issue     11
_journal_page_first     o2968
_journal_page_last     o2969
_journal_paper_category     QO
_journal_coeditor_code     DS2010
_publ_contact_author_name     'Butcher, Ray J.'
_publ_contact_author_address
;
Department of Chemistry
Howard University
525 College Street NW
Washington DC 20059, USA
;
_publ_contact_author_email     rbutcher99@yahoo.com
_publ_contact_author_fax     ?
_publ_contact_author_phone     '703 585-6631'
_publ_section_title
;
2-Bromo-<i>N</i>'-[(2<i>Z</i>)-butan-2-ylidene]-5-methoxybenzohydrazide
;
loop_
    _publ_author_name
    _publ_author_address
    'Jasinski, Jerry P.'
;
Department of Chemistry
Keene State College
229 Main Street
Keene, NH 03435-2001, USA
;
    'Butcher, Ray J.'
;
Department of Chemistry
Howard University
525 College Street NW
Washington
DC 20059, USA
;
    'Suchitra, L. P.'
;
Department of Studies in Chemistry
University of Mysore
Manasagangotri, Mysore 570 006, India
;
    'Yathirajan, H. S.'
;
Department of Studies in Chemistry
University of Mysore
Manasagangotri, Mysore 570 006, India
;
    'Narayana, B.'
;
Department of Studies in Chemistry
Mangalore University
Mangalagangotri 574 199, India
;
data_I
_chemical_name_systematic
;
2-Bromo-<i>N</i>'-[(2<i>Z</i>)-butan-2-ylidene]-5-methoxybenzohydrazide
;
_chemical_name_common     ?
_chemical_formula_moiety     'C12 H15 Br N2 O2'
_chemical_formula_sum     'C12 H15 Br N2 O2'
_chemical_formula_iupac     'C12 H15 Br N2 O2'
_chemical_formula_weight     299.17
_chemical_melting_point     ?
_symmetry_cell_setting     monoclinic
_symmetry_space_group_name_H-M     'P 21/c'
_symmetry_space_group_name_Hall     '-P 2ybc'
loop_
    _symmetry_equiv_pos_as_xyz
    'x, y, z'
    '-x, y+1/2, -z+1/2'
    '-x, -y, -z'
    'x, -y-1/2, z-1/2'
_cell_length_a     8.09420(10)
_cell_length_b     14.2475(2)
_cell_length_c     11.2974(2)
_cell_angle_alpha     90.00
_cell_angle_beta     91.1519(13)
_cell_angle_gamma     90.00
_cell_volume     1302.58(3)
_cell_formula_units_Z     4
_cell_measurement_reflns_used     8517
_cell_measurement_theta_min     4.9861
_cell_measurement_theta_max     73.3788
_cell_measurement_temperature     200(2)
_exptl_crystal_description     chunk
_exptl_crystal_colour     colorless
_exptl_crystal_size_max     0.56
_exptl_crystal_size_mid     0.47
_exptl_crystal_size_min     0.35
_exptl_crystal_density_diffrn     1.526
_exptl_crystal_density_meas     ?
_exptl_crystal_density_method     'not measured'
_exptl_crystal_F_000     608
_exptl_absorpt_coefficient_mu     4.251
_exptl_absorpt_correction_type     multi-scan
_exptl_absorpt_process_details
;
(CrysAlis RED; Oxford Diffraction, 2007)
;
_exptl_absorpt_correction_T_min     0.45159
_exptl_absorpt_correction_T_max     1.00000
_exptl_special_details
;
;
_diffrn_ambient_temperature     200(2)
_diffrn_radiation_type     CuK\a
_diffrn_radiation_wavelength     1.54184
_diffrn_radiation_source     'fine-focus sealed tube'
_diffrn_radiation_monochromator     graphite
_diffrn_measurement_device_type     'Oxford Diffraction Gemini R CCD'
_diffrn_measurement_method     '\f and \w'
_diffrn_detector_area_resol_mean     10.5081
_diffrn_reflns_number     7962
_diffrn_reflns_av_R_equivalents     0.0232
_diffrn_reflns_av_sigmaI/netI     0.0136
_diffrn_reflns_theta_min     5.00
_diffrn_reflns_theta_max     73.59
_diffrn_reflns_theta_full     25.00
_diffrn_measured_fraction_theta_max     0.983
_diffrn_measured_fraction_theta_full     0.978
_diffrn_reflns_limit_h_min     -10
_diffrn_reflns_limit_h_max     9
_diffrn_reflns_limit_k_min     -16
_diffrn_reflns_limit_k_max     17
_diffrn_reflns_limit_l_min     -9
_diffrn_reflns_limit_l_max     13
_diffrn_standards_number     0
_diffrn_standards_interval_count     ?
_diffrn_standards_interval_time     ?
_diffrn_standards_decay_%     <2%
_refine_special_details
;
Refinement of <i>F</i>^2^ against ALL reflections. The weighted <i>R</i>-factor
<i>wR</i> and goodness of fit <i>S</i> are based on <i>F</i>^2^, conventional
<i>R</i>-factors <i>R</i> are based on <i>F</i>, with <i>F</i> set to zero for
negative <i>F</i>^2^. The threshold expression of <i>F</i>^2^ >
\s(<i>F</i>^2^) is used only for calculating <i>R</i>-factors(gt) <i>etc</i>.
and is not relevant to the choice of reflections for refinement.
<i>R</i>-factors based on <i>F</i>^2^ are statistically about twice as large
as those based on <i>F</i>, and <i>R</i>- factors based on ALL data will be
even larger.
;
_reflns_number_total     2577
_reflns_number_gt     2484
_reflns_threshold_expression     I>2\s(I)
_refine_ls_structure_factor_coef     Fsqd
_refine_ls_matrix_type     full
_refine_ls_R_factor_all     0.0456
_refine_ls_R_factor_gt     0.0442
_refine_ls_wR_factor_gt     0.1206
_refine_ls_wR_factor_ref     0.1220
_refine_ls_goodness_of_fit_ref     1.071
_refine_ls_restrained_S_all     1.071
_refine_ls_number_reflns     2577
_refine_ls_number_parameters     157
_refine_ls_number_restraints     0
_refine_ls_hydrogen_treatment     constr
_refine_ls_weighting_scheme     calc
_refine_ls_weighting_details
         'calc w=1/[\s^2^(Fo^2^)+(0.0673P)^2^+1.7115P] where P=(Fo^2^+2Fc^2^)/3'
_atom_sites_solution_hydrogens     geom
_atom_sites_solution_primary     direct
_atom_sites_solution_secondary     difmap
_refine_ls_shift/su_max     0.000
_refine_ls_shift/su_mean     0.000
_refine_diff_density_max     0.732
_refine_diff_density_min     -1.070
_refine_ls_extinction_method     none
_refine_ls_extinction_coef     ?
loop_
    _atom_type_symbol
    _atom_type_description
    _atom_type_scat_dispersion_real
    _atom_type_scat_dispersion_imag
    _atom_type_scat_source
    'C' 'C' 0.0181 0.0091
                         'International Tables Vol C Tables 4.2.6.8 and 6.1.1.4'
    'H' 'H' 0.0000 0.0000
                         'International Tables Vol C Tables 4.2.6.8 and 6.1.1.4'
    'N' 'N' 0.0311 0.0180
                         'International Tables Vol C Tables 4.2.6.8 and 6.1.1.4'
    'O' 'O' 0.0492 0.0322
                         'International Tables Vol C Tables 4.2.6.8 and 6.1.1.4'
    'Br' 'Br' -0.6763 1.2805
                         'International Tables Vol C Tables 4.2.6.8 and 6.1.1.4'
_computing_data_collection     '<i>CrysAlis Pro</i> (Oxford Diffraction, 2007)'
_computing_cell_refinement     '<i>CrysAlis Pro</i> (Oxford Diffraction, 2007)'
_computing_data_reduction     '<i>CrysAlis Pro</i> (Oxford Diffraction, 2007)'
_computing_structure_solution     '<i>SHELXS97</i> (Sheldrick, 2008)'
_computing_structure_refinement     '<i>SHELXL97</i> (Sheldrick, 2008)'
_computing_molecular_graphics     '<i>SHELXTL</i> (Sheldrick, 2008)'
_computing_publication_material     '<i>SHELXTL</i> (Sheldrick, 2008)'
loop_
    _atom_site_type_symbol
    _atom_site_label
    _atom_site_fract_x
    _atom_site_fract_y
    _atom_site_fract_z
    _atom_site_U_iso_or_equiv
    _atom_site_adp_type
    _atom_site_calc_flag
    _atom_site_refinement_flags
    _atom_site_occupancy
    _atom_site_disorder_assembly
    _atom_site_disorder_group
    Br Br -0.00062(5) 0.75926(3) 0.23886(3) 0.05362(18) Uani d . 1 . .
    O O1 0.3113(3) 1.07458(17) -0.03054(18) 0.0478(6) Uani d . 1 . .
    O O2 -0.0433(2) 1.01275(15) 0.35066(16) 0.0358(5) Uani d . 1 . .
    N N1 0.1775(3) 0.93324(16) 0.42004(18) 0.0306(5) Uani d . 1 . .
    H H1A 0.1550 0.9465 0.4941 0.037 Uiso calc R 1 . .
    N N2 0.3148(3) 0.87860(17) 0.39363(19) 0.0318(5) Uani d . 1 . .
    C C1 0.0954(3) 0.85866(18) 0.1528(2) 0.0305(5) Uani d . 1 . .
    C C2 0.1316(4) 0.8445(2) 0.0351(2) 0.0361(6) Uani d . 1 . .
    H H2A 0.1073 0.7858 -0.0012 0.043 Uiso calc R 1 . .
    C C3 0.2033(3) 0.9154(2) -0.0303(2) 0.0316(6) Uani d . 1 . .
    H H3A 0.2285 0.9056 -0.1111 0.038 Uiso calc R 1 . .
    C C4 0.2379(3) 1.00067(19) 0.0234(2) 0.0294(5) Uani d . 1 . .
    C C5 0.1981(3) 1.01479(18) 0.1415(2) 0.0285(5) Uani d . 1 . .
    H H5A 0.2195 1.0739 0.1775 0.034 Uiso calc R 1 . .
    C C6 0.1282(3) 0.94403(17) 0.2066(2) 0.0244(5) Uani d . 1 . .
    C C7 0.3619(4) 1.0618(3) -0.1501(3) 0.0525(9) Uani d . 1 . .
    H H7A 0.4202 1.1181 -0.1766 0.079 Uiso calc R 1 . .
    H H7B 0.2644 1.0512 -0.2012 0.079 Uiso calc R 1 . .
    H H7C 0.4357 1.0075 -0.1544 0.079 Uiso calc R 1 . .
    C C8 0.0802(3) 0.96538(18) 0.3318(2) 0.0258(5) Uani d . 1 . .
    C C9 0.4048(3) 0.8504(2) 0.4794(2) 0.0357(6) Uani d . 1 . .
    C C10 0.3829(5) 0.8738(3) 0.6083(3) 0.0624(12) Uani d . 1 . .
    H H10A 0.2676 0.8632 0.6295 0.094 Uiso calc R 1 . .
    H H10B 0.4118 0.9397 0.6221 0.094 Uiso calc R 1 . .
    H H10C 0.4551 0.8336 0.6570 0.094 Uiso calc R 1 . .
    C C11 0.5478(4) 0.7880(3) 0.4479(3) 0.0485(8) Uani d . 1 . .
    H H11A 0.5308 0.7253 0.4835 0.058 Uiso calc R 1 . .
    H H11B 0.5486 0.7800 0.3609 0.058 Uiso calc R 1 . .
    C C12 0.7109(5) 0.8246(4) 0.4882(5) 0.0764(13) Uani d . 1 . .
    H H12A 0.7969 0.7786 0.4702 0.115 Uiso calc R 1 . .
    H H12B 0.7097 0.8357 0.5738 0.115 Uiso calc R 1 . .
    H H12C 0.7339 0.8837 0.4472 0.115 Uiso calc R 1 . .
loop_
    _atom_site_aniso_label
    _atom_site_aniso_U_11
    _atom_site_aniso_U_22
    _atom_site_aniso_U_33
    _atom_site_aniso_U_12
    _atom_site_aniso_U_13
    _atom_site_aniso_U_23
    Br 0.0949(4) 0.0345(2) 0.0315(2) -0.01786(16) 0.00182(18) 0.00284(12)
    O1 0.0666(14) 0.0508(13) 0.0261(11) -0.0214(11) 0.0079(9) -0.0005(9)
    O2 0.0396(10) 0.0467(12) 0.0210(9) 0.0198(8) -0.0009(7) -0.0063(8)
    N1 0.0373(11) 0.0386(12) 0.0159(10) 0.0145(9) 0.0007(8) -0.0042(8)
    N2 0.0371(11) 0.0346(12) 0.0238(11) 0.0125(9) 0.0026(9) -0.0023(9)
    C1 0.0452(14) 0.0245(12) 0.0219(12) 0.0002(10) 0.0004(10) -0.0003(10)
    C2 0.0576(17) 0.0292(13) 0.0212(13) 0.0033(12) -0.0032(11) -0.0081(10)
    C3 0.0397(13) 0.0395(15) 0.0157(11) 0.0066(11) 0.0019(9) -0.0066(10)
    C4 0.0322(12) 0.0352(14) 0.0206(12) -0.0005(10) -0.0021(10) -0.0007(10)
    C5 0.0342(12) 0.0283(12) 0.0230(12) 0.0015(10) -0.0020(9) -0.0070(10)
    C6 0.0281(11) 0.0275(12) 0.0175(11) 0.0092(9) -0.0018(8) -0.0033(9)
    C7 0.0564(19) 0.076(2) 0.0250(15) -0.0218(17) 0.0066(13) 0.0033(15)
    C8 0.0327(12) 0.0255(12) 0.0192(11) 0.0047(9) -0.0004(9) -0.0039(9)
    C9 0.0391(14) 0.0418(15) 0.0263(13) 0.0132(12) 0.0014(10) 0.0018(11)
    C10 0.060(2) 0.104(3) 0.0233(15) 0.040(2) -0.0041(14) 0.0002(17)
    C11 0.0513(18) 0.0549(19) 0.0393(17) 0.0250(15) 0.0012(13) 0.0036(15)
    C12 0.050(2) 0.100(4) 0.079(3) 0.016(2) 0.004(2) 0.004(3)
_geom_special_details
;
All e.s.d.'s (except the e.s.d. in the dihedral angle between two l.s. planes)
are estimated using the full covariance matrix. The cell e.s.d.'s are taken
into account individually in the estimation of e.s.d.'s in distances, angles
and torsion angles; correlations between e.s.d.'s in cell parameters are only
used when they are defined by crystal symmetry. An approximate (isotropic)
treatment of cell e.s.d.'s is used for estimating e.s.d.'s involving l.s.
planes.
;
loop_
    _geom_bond_atom_site_label_1
    _geom_bond_atom_site_label_2
    _geom_bond_site_symmetry_2
    _geom_bond_distance
    _geom_bond_publ_flag
    Br C1 . 1.894(3) ?
    O1 C4 . 1.359(3) ?
    O1 C7 . 1.431(4) ?
    O2 C8 . 1.228(3) ?
    N1 C8 . 1.338(3) ?
    N1 N2 . 1.394(3) ?
    N1 H1A . 0.8800 ?
    N2 C9 . 1.266(4) ?
    C1 C2 . 1.382(4) ?
    C1 C6 . 1.383(3) ?
    C2 C3 . 1.386(4) ?
    C2 H2A . 0.9500 ?
    C3 C4 . 1.383(4) ?
    C3 H3A . 0.9500 ?
    C4 C5 . 1.393(4) ?
    C5 C6 . 1.376(4) ?
    C5 H5A . 0.9500 ?
    C6 C8 . 1.506(3) ?
    C7 H7A . 0.9800 ?
    C7 H7B . 0.9800 ?
    C7 H7C . 0.9800 ?
    C9 C10 . 1.507(4) ?
    C9 C11 . 1.508(4) ?
    C10 H10A . 0.9800 ?
    C10 H10B . 0.9800 ?
    C10 H10C . 0.9800 ?
    C11 C12 . 1.482(6) ?
    C11 H11A . 0.9900 ?
    C11 H11B . 0.9900 ?
    C12 H12A . 0.9800 ?
    C12 H12B . 0.9800 ?
    C12 H12C . 0.9800 ?
loop_
    _geom_angle_atom_site_label_1
    _geom_angle_atom_site_label_2
    _geom_angle_atom_site_label_3
    _geom_angle_site_symmetry_1
    _geom_angle_site_symmetry_3
    _geom_angle
    _geom_angle_publ_flag
    C4 O1 C7 . . 117.4(2) ?
    C8 N1 N2 . . 119.4(2) ?
    C8 N1 H1A . . 120.3 ?
    N2 N1 H1A . . 120.3 ?
    C9 N2 N1 . . 117.5(2) ?
    C2 C1 C6 . . 120.6(2) ?
    C2 C1 Br . . 118.8(2) ?
    C6 C1 Br . . 120.59(19) ?
    C1 C2 C3 . . 120.3(2) ?
    C1 C2 H2A . . 119.9 ?
    C3 C2 H2A . . 119.9 ?
    C4 C3 C2 . . 119.4(2) ?
    C4 C3 H3A . . 120.3 ?
    C2 C3 H3A . . 120.3 ?
    O1 C4 C3 . . 124.8(2) ?
    O1 C4 C5 . . 115.4(2) ?
    C3 C4 C5 . . 119.8(2) ?
    C6 C5 C4 . . 120.8(2) ?
    C6 C5 H5A . . 119.6 ?
    C4 C5 H5A . . 119.6 ?
    C5 C6 C1 . . 119.1(2) ?
    C5 C6 C8 . . 118.1(2) ?
    C1 C6 C8 . . 122.7(2) ?
    O1 C7 H7A . . 109.5 ?
    O1 C7 H7B . . 109.5 ?
    H7A C7 H7B . . 109.5 ?
    O1 C7 H7C . . 109.5 ?
    H7A C7 H7C . . 109.5 ?
    H7B C7 H7C . . 109.5 ?
    O2 C8 N1 . . 121.9(2) ?
    O2 C8 C6 . . 120.0(2) ?
    N1 C8 C6 . . 118.2(2) ?
    N2 C9 C10 . . 126.3(3) ?
    N2 C9 C11 . . 116.0(3) ?
    C10 C9 C11 . . 117.6(3) ?
    C9 C10 H10A . . 109.5 ?
    C9 C10 H10B . . 109.5 ?
    H10A C10 H10B . . 109.5 ?
    C9 C10 H10C . . 109.5 ?
    H10A C10 H10C . . 109.5 ?
    H10B C10 H10C . . 109.5 ?
    C12 C11 C9 . . 113.8(3) ?
    C12 C11 H11A . . 108.8 ?
    C9 C11 H11A . . 108.8 ?
    C12 C11 H11B . . 108.8 ?
    C9 C11 H11B . . 108.8 ?
    H11A C11 H11B . . 107.7 ?
    C11 C12 H12A . . 109.5 ?
    C11 C12 H12B . . 109.5 ?
    H12A C12 H12B . . 109.5 ?
    C11 C12 H12C . . 109.5 ?
    H12A C12 H12C . . 109.5 ?
    H12B C12 H12C . . 109.5 ?
loop_
    _geom_torsion_atom_site_label_1
    _geom_torsion_atom_site_label_2
    _geom_torsion_atom_site_label_3
    _geom_torsion_atom_site_label_4
    _geom_torsion_site_symmetry_1
    _geom_torsion_site_symmetry_2
    _geom_torsion_site_symmetry_3
    _geom_torsion_site_symmetry_4
    _geom_torsion
    _geom_torsion_publ_flag
    C8 N1 N2 C9 . . . . 179.2(3) ?
    C6 C1 C2 C3 . . . . 0.8(4) ?
    Br C1 C2 C3 . . . . -179.4(2) ?
    C1 C2 C3 C4 . . . . -0.2(4) ?
    C7 O1 C4 C3 . . . . -2.5(4) ?
    C7 O1 C4 C5 . . . . 177.0(3) ?
    C2 C3 C4 O1 . . . . 178.4(3) ?
    C2 C3 C4 C5 . . . . -1.0(4) ?
    O1 C4 C5 C6 . . . . -177.9(2) ?
    C3 C4 C5 C6 . . . . 1.6(4) ?
    C4 C5 C6 C1 . . . . -0.9(4) ?
    C4 C5 C6 C8 . . . . -177.0(2) ?
    C2 C1 C6 C5 . . . . -0.3(4) ?
    Br C1 C6 C5 . . . . 179.97(19) ?
    C2 C1 C6 C8 . . . . 175.6(2) ?
    Br C1 C6 C8 . . . . -4.2(3) ?
    N2 N1 C8 O2 . . . . 179.0(3) ?
    N2 N1 C8 C6 . . . . -2.5(4) ?
    C5 C6 C8 O2 . . . . 74.8(3) ?
    C1 C6 C8 O2 . . . . -101.1(3) ?
    C5 C6 C8 N1 . . . . -103.7(3) ?
    C1 C6 C8 N1 . . . . 80.4(3) ?
    N1 N2 C9 C10 . . . . -3.0(5) ?
    N1 N2 C9 C11 . . . . 177.4(3) ?
    N2 C9 C11 C12 . . . . 122.5(4) ?
    C10 C9 C11 C12 . . . . -57.1(5) ?
loop_
    _geom_hbond_atom_site_label_D
    _geom_hbond_atom_site_label_H
    _geom_hbond_atom_site_label_A
    _geom_hbond_site_symmetry_A
    _geom_hbond_distance_DH
    _geom_hbond_distance_HA
    _geom_hbond_distance_DA
    _geom_hbond_angle_DHA
    C7 H7B O2 3_575 0.98 2.60 3.561(4) 166.4
    C10 H10A Br 4_576 0.98 3.07 3.949(5) 150.7
    C10 H10A O2 3_576 0.98 2.55 3.231(4) 126.8
    C11 H11A O1 2_645 0.99 2.55 3.373(4) 140.5
    N1 H1A O2 3_576 0.88 2.07 2.932(3) 165.2
