# Supplementary material for: 2-Bromo-N′-[(2Z)-butan-2-yl­idene]-5-methoxy­benzohydrazide
Source: Acta Crystallogr Sect E Struct Rep Online. 2009 Oct 31;65(Pt 11):o2968–9. doi: 10.1107/S1600536809044869 (PMC2971143; doi:10.1107/S1600536809044869)
Supplement: Supplementary file 2 [file e-65-o2968-Isup2.hkl]

# 
# h,k,l, Fc-squared, Fo-squared, sigma(Fo-squared) and status flag 
# 
data_I
_shelx_title ' hsy472 in P2(1)/c' 
_shelx_refln_list_code          4 
_shelx_F_calc_maximum      144.23 
_exptl_crystal_F_000       608.00 
_reflns_d_resolution_high  0.8036 
 
loop_ 
 _symmetry_equiv_pos_as_xyz 
 'x, y, z' 
 '-x, y+1/2, -z+1/2' 
 '-x, -y, -z' 
 'x, -y-1/2, z-1/2' 
 
_cell_length_a     8.0942 
_cell_length_b    14.2475 
_cell_length_c    11.2974 
_cell_angle_alpha  90.000 
_cell_angle_beta   91.152 
_cell_angle_gamma  90.000 
 
_shelx_F_squared_multiplier     1.000 
 
loop_ 
 _refln_index_h 
 _refln_index_k 
 _refln_index_l 
 _refln_F_squared_calc 
 _refln_F_squared_meas 
 _refln_F_squared_sigma 
 _refln_observed_status 
   2   0   0     2390.56     2932.43      7.83 o 
   3   0   0     7018.51     6841.95    242.00 o 
   4   0   0     1725.24     1747.08     82.01 o 
   5   0   0     1741.18     1642.91      7.38 o 
   6   0   0      743.40      743.22      5.66 o 
   7   0   0      232.90      207.55      1.96 o 
   8   0   0        3.82        5.07      0.98 o 
   9   0   0       62.73       43.95      1.46 o 
  10   0   0       71.64       81.17      1.15 o 
   1   1   0     1346.11     1560.71     14.79 o 
   2   1   0     2294.37     2346.25     40.39 o 
   3   1   0     1136.77     1174.60     20.83 o 
   4   1   0       19.63       32.78      2.01 o 
   5   1   0      321.45      337.76     11.89 o 
   6   1   0       56.82       47.04      2.61 o 
   7   1   0       88.02       69.55      3.25 o 
   8   1   0        0.77        4.84      0.65 o 
   9   1   0       13.18        9.19      0.98 o 
  10   1   0        4.57        9.70      0.76 o 
   0   2   0      121.13      100.18      7.06 o 
   1   2   0     2418.42     2324.30      4.58 o 
   2   2   0    20803.36    18107.06     55.46 o 
   3   2   0     6481.06     6643.14      8.17 o 
   4   2   0     3555.88     3607.49     49.50 o 
   5   2   0      795.42      912.96     12.12 o 
   6   2   0      724.21      716.81     21.09 o 
   7   2   0     1165.83     1054.81      8.37 o 
   8   2   0      238.44      220.12      1.87 o 
   9   2   0       43.29       41.40      1.42 o 
  10   2   0       15.36       18.01      0.76 o 
   1   3   0     2986.76     3086.91     38.99 o 
   2   3   0     2417.55     2749.90     15.18 o 
   3   3   0      997.35     1259.87      8.20 o 
   4   3   0      622.24      645.56     14.91 o 
   5   3   0       10.58       14.44      1.46 o 
   6   3   0        3.16        7.55      0.71 o 
   7   3   0       11.41       10.85      0.83 o 
   8   3   0        0.28        0.31      0.71 o 
   9   3   0       12.75       18.13      1.07 o 
   0   4   0     7789.68     6825.63     66.29 o 
   2   4   0    14550.22    12905.50    110.42 o 
   3   4   0     2777.71     2859.69     13.19 o 
   4   4   0     7590.63     7543.09     10.06 o 
   5   4   0     2667.97     2799.65    102.90 o 
   6   4   0      500.53      489.49      3.22 o 
   7   4   0       33.60       27.22      1.20 o 
   8   4   0       81.59       79.00      1.11 o 
   9   4   0       39.59       47.97      0.84 o 
   1   5   0      679.19      710.34      7.15 o 
   2   5   0     3146.61     3210.17     32.98 o 
   3   5   0      167.52      192.13      3.99 o 
   4   5   0       32.24       48.94      1.77 o 
   5   5   0      106.21       95.87      2.02 o 
   6   5   0       12.57       21.80      0.91 o 
   7   5   0       26.52       27.86      1.95 o 
   8   5   0       20.58       29.38      1.16 o 
   9   5   0        2.46        4.74      0.70 o 
   0   6   0     5204.69     5228.71     11.68 o 
   1   6   0     3734.90     3541.82     56.32 o 
   2   6   0     2994.86     2841.33     34.48 o 
   3   6   0     3219.16     3130.45      6.14 o 
   4   6   0     1800.25     1816.65      6.19 o 
   5   6   0     1167.76     1150.15     68.72 o 
   6   6   0     1880.32     1802.36     12.87 o 
   7   6   0      276.03      261.47      4.59 o 
   8   6   0       37.85       32.59      1.34 o 
   9   6   0       64.87       74.57      1.97 o 
   1   7   0      168.52      155.28      2.51 o 
   2   7   0      831.45      897.05     11.32 o 
   3   7   0      396.13      390.27      7.53 o 
   4   7   0        8.54       14.33      0.85 o 
   5   7   0        6.19       13.65      0.76 o 
   6   7   0       19.47       28.17      0.98 o 
   7   7   0       24.89       32.53      1.12 o 
   8   7   0        0.26        0.88      0.78 o 
   9   7   0       22.19       15.85      0.66 o 
   0   8   0     4982.80     5147.47     17.00 o 
   1   8   0     5033.30     4873.96     18.79 o 
   2   8   0     4934.18     4676.18     11.10 o 
   3   8   0     3484.70     3348.76     17.67 o 
   4   8   0     2543.43     2615.62      8.13 o 
   5   8   0      974.74     1059.19     12.15 o 
   6   8   0       81.06       75.35      1.57 o 
   7   8   0       42.08       48.04      1.56 o 
   8   8   0       51.26       54.63      1.56 o 
   1   9   0      420.22      434.55      7.59 o 
   2   9   0       98.67       90.21      3.38 o 
   3   9   0      805.99      818.85      3.58 o 
   4   9   0     1031.09     1116.26      5.50 o 
   5   9   0       70.11       67.11      1.00 o 
   6   9   0       46.82       41.91      1.35 o 
   7   9   0        0.55        1.83      0.63 o 
   8   9   0       16.16       27.23      0.77 o 
   0  10   0     3803.97     3732.28     91.41 o 
   1  10   0     3179.68     3380.99     57.60 o 
   2  10   0     2646.48     3041.03     14.44 o 
   3  10   0     1189.53     1265.78     30.97 o 
   4  10   0       31.30       21.58      1.01 o 
   5  10   0      214.61      219.04      5.68 o 
   6  10   0      264.37      269.63      2.02 o 
   7  10   0      213.69      228.92      8.34 o 
   8  10   0      194.12      204.61      2.13 o 
   1  11   0       56.42       61.27      1.14 o 
   2  11   0      521.00      562.06     10.29 o 
   3  11   0       63.19       60.36      0.87 o 
   4  11   0      544.32      480.45     11.03 o 
   5  11   0        0.50        5.04      1.86 o 
   6  11   0        2.73        8.77      0.58 o 
   7  11   0        1.62        2.00      0.56 o 
   0  12   0     1933.73     2181.47      6.21 o 
   1  12   0     1751.33     1688.81     11.09 o 
   2  12   0      337.06      333.47      2.42 o 
   3  12   0      542.37      534.24      7.96 o 
   4  12   0      931.44      838.36     14.57 o 
   5  12   0      585.90      598.78     14.38 o 
   6  12   0      174.68      159.60      3.37 o 
   7  12   0       29.26       32.97      1.99 o 
   1  13   0       68.67       74.43      1.71 o 
   2  13   0       24.31       21.74      0.77 o 
   3  13   0       76.81       81.80      1.93 o 
   4  13   0       63.46       58.30      1.59 o 
   5  13   0      108.00      120.05      4.91 o 
   6  13   0       76.06       86.84      3.71 o 
   0  14   0       15.70       24.22      6.28 o 
   1  14   0      593.30      583.30      2.34 o 
   2  14   0      767.14      760.11     13.50 o 
   3  14   0      678.42      643.81     12.50 o 
   4  14   0      307.17      313.97      2.04 o 
   5  14   0      100.70       97.22      4.48 o 
   6  14   0       95.99       92.60      0.94 o 
   1  15   0       17.51       19.67      0.85 o 
   2  15   0        0.19       -0.13      0.85 o 
   3  15   0        5.37        2.12      0.81 o 
   4  15   0       20.37       24.28      0.85 o 
   5  15   0       10.08       19.73      1.31 o 
   0  16   0      372.27      342.26      2.84 o 
   1  16   0      202.94      215.59      1.63 o 
   2  16   0       41.47       39.53      1.73 o 
   3  16   0      259.96      270.56      3.44 o 
   4  16   0      132.39      137.46      1.06 o 
   1  17   0        1.53        3.24      0.62 o 
   2  17   0        9.21       12.69      0.62 o 
  -9   1   1        6.62        6.26      0.74 o 
  -8   1   1        0.38        1.63      0.95 o 
  -7   1   1      136.98      135.68      2.00 o 
  -6   1   1      196.73      218.41      8.07 o 
  -5   1   1      219.69      235.97      2.09 o 
  -4   1   1        8.60       11.50      0.68 o 
  -3   1   1      637.90      741.22     16.91 o 
  -2   1   1      155.99       95.13      4.15 o 
  -1   1   1     1358.11     1560.43      9.96 o 
   0   1   1      122.53      175.53     11.92 o 
   1   1   1      397.58      430.26      7.00 o 
   2   1   1    12848.45    12274.77    146.95 o 
   3   1   1      126.25      165.52      4.48 o 
   4   1   1      340.69      446.92      4.61 o 
   5   1   1      123.01      134.17      3.07 o 
   6   1   1      194.71      185.03      2.21 o 
   7   1   1        4.96        3.67      0.66 o 
   8   1   1      207.72      200.80      7.58 o 
   9   1   1      288.28      276.41      1.84 o 
  10   1   1        0.00        0.58      0.68 o 
  -9   2   1        0.03        0.58      0.82 o 
  -8   2   1       26.85       20.46      1.07 o 
  -7   2   1      113.05      103.41      1.18 o 
  -6   2   1      206.05      172.48      1.92 o 
  -5   2   1      713.00      753.83      6.37 o 
  -4   2   1       10.61       20.34      1.22 o 
  -3   2   1      370.61      395.85      1.65 o 
  -2   2   1     3562.98     4077.95     33.33 o 
  -1   2   1     3366.16     3760.09     19.79 o 
   0   2   1     5891.99     5151.97     36.67 o 
   1   2   1       48.00       71.13      1.12 o 
   2   2   1     5438.31     5243.93      6.71 o 
   3   2   1        0.54       10.92      2.84 o 
   4   2   1      490.72      653.16     10.92 o 
   5   2   1       16.45       19.34      2.29 o 
   6   2   1       26.33       25.89      0.83 o 
   7   2   1        1.89        3.69      0.56 o 
   8   2   1       35.92       31.45      1.13 o 
   9   2   1       54.20       50.81      1.60 o 
  -9   3   1        0.28        0.16      0.63 o 
  -8   3   1        4.21        2.88      0.82 o 
  -7   3   1        6.44        6.13      0.75 o 
  -6   3   1        2.17        4.16      0.87 o 
  -5   3   1       81.93       92.01      2.47 o 
  -4   3   1       62.94       96.90      1.30 o 
  -3   3   1      143.34      149.37      2.57 o 
  -2   3   1     1417.53     1443.52     17.59 o 
  -1   3   1     5341.69     5194.06     98.38 o 
   0   3   1     3211.22     2648.10      6.00 o 
   1   3   1     9193.22     7925.21    183.37 o 
   2   3   1     3349.43     3162.59     21.33 o 
   3   3   1      717.11      709.05      7.71 o 
   4   3   1     1075.11     1182.60     23.06 o 
   5   3   1      119.47      138.50      5.91 o 
   6   3   1       48.11       58.11      0.98 o 
   7   3   1       14.35       23.65      2.13 o 
   8   3   1        6.61        7.05      0.79 o 
   9   3   1        5.60        1.70      1.03 o 
  -9   4   1       12.07       11.86      0.65 o 
  -8   4   1        1.98        2.01      0.79 o 
  -7   4   1       26.99       24.76      0.89 o 
  -6   4   1      191.99      187.79      2.20 o 
  -5   4   1      516.15      560.78     14.96 o 
  -4   4   1      308.90      344.24      1.84 o 
  -3   4   1      104.99      105.30      3.59 o 
  -2   4   1     1062.75     1162.48      3.32 o 
  -1   4   1     1720.64     1472.25      4.87 o 
   0   4   1        2.46       17.23      3.63 o 
   1   4   1     6668.00     5855.27     52.86 o 
   2   4   1      857.78      886.46      9.53 o 
   3   4   1      439.90      572.35      5.18 o 
   4   4   1     2069.21     2072.25      6.20 o 
   5   4   1      182.05      182.49      2.13 o 
   6   4   1       79.08       77.24      1.46 o 
   7   4   1      224.75      215.69      3.32 o 
   8   4   1        0.43        0.28      0.72 o 
   9   4   1        0.01        0.23      0.60 o 
  -9   5   1       12.47       12.61      2.36 o 
  -8   5   1        0.08        0.40      0.68 o 
  -7   5   1      105.63       96.40      4.07 o 
  -6   5   1        0.95        6.25      2.41 o 
  -5   5   1        1.35        6.52      4.22 o 
  -4   5   1      551.22      580.97     10.99 o 
  -3   5   1      922.03     1053.13     11.94 o 
  -2   5   1      608.22      663.20      6.81 o 
  -1   5   1       10.17        6.06      0.63 o 
   0   5   1      243.97      197.82      1.86 o 
   1   5   1        0.97        6.97      1.27 o 
   2   5   1       27.19       34.77      1.75 o 
   3   5   1       50.12       84.02      2.17 o 
   4   5   1      179.82      198.91      6.87 o 
   5   5   1      439.23      420.27      4.43 o 
   6   5   1        1.72        1.07      0.90 o 
   7   5   1       81.29       80.81      1.21 o 
   8   5   1      148.36      141.51      3.74 o 
   9   5   1       23.59       25.40      0.74 o 
  -9   6   1        0.08       -0.42      0.66 o 
  -8   6   1       23.02       20.10      0.98 o 
  -7   6   1       34.15       25.20      1.10 o 
  -6   6   1      237.26      227.00     10.01 o 
  -5   6   1       92.52       77.41      6.16 o 
  -4   6   1       60.48       65.70      2.29 o 
  -3   6   1      114.96       96.66      2.14 o 
  -2   6   1     4378.49     4464.69     42.51 o 
  -1   6   1      853.83      947.52     10.42 o 
   0   6   1     1889.15     1972.96     17.41 o 
   1   6   1      440.11      431.08      3.49 o 
   2   6   1       51.20       57.46      1.32 o 
   3   6   1      241.22      219.26      1.97 o 
   4   6   1        0.86       42.02     23.40 o 
   5   6   1      246.07      241.40      3.96 o 
   6   6   1       25.38       29.10      1.21 o 
   7   6   1        9.71        8.62      0.76 o 
   8   6   1      109.32      105.05      1.27 o 
   9   6   1        0.09        0.65      0.64 o 
  -9   7   1        0.03        0.34      0.56 o 
  -8   7   1        2.93        2.75      0.80 o 
  -7   7   1       13.42       13.72      0.94 o 
  -6   7   1        0.60        1.38      0.70 o 
  -5   7   1       76.03       79.37      1.49 o 
  -4   7   1      104.09       98.57      2.87 o 
  -3   7   1     1705.49     1851.00      5.59 o 
  -2   7   1       25.42       34.72      1.78 o 
  -1   7   1      930.86     1072.38     11.05 o 
   0   7   1      150.47      148.47      1.12 o 
   1   7   1        2.32        8.67      0.57 o 
   2   7   1       50.62       40.18      1.01 o 
   3   7   1     1867.88     1837.82      7.13 o 
   4   7   1       20.43       44.53     18.57 o 
   5   7   1       13.94       17.12      1.20 o 
   6   7   1       24.47       23.46      0.83 o 
   7   7   1        7.73       14.00      0.88 o 
   8   7   1       31.12       31.41      1.38 o 
   9   7   1       37.80       43.35      2.84 o 
  -8   8   1       28.83       28.25      0.89 o 
  -7   8   1       28.95       22.28      1.52 o 
  -6   8   1       28.97       23.46      1.00 o 
  -5   8   1      122.78      132.22      2.25 o 
  -4   8   1     2090.03     2054.83     35.80 o 
  -3   8   1      589.13      614.95      7.22 o 
  -2   8   1     1106.03     1180.94     12.73 o 
  -1   8   1      509.61      554.40      4.63 o 
   0   8   1      968.27      924.25      5.94 o 
   1   8   1      591.95      594.25      4.71 o 
   2   8   1      502.63      549.03      2.52 o 
   3   8   1     1391.75     1349.81     26.07 o 
   4   8   1      219.56      238.45      3.62 o 
   5   8   1     1100.80     1032.65      4.53 o 
   6   8   1     1094.19     1037.89      3.61 o 
   7   8   1       91.36       86.04      1.46 o 
   8   8   1        2.67        4.18      0.54 o 
  -8   9   1       33.92       29.11      0.79 o 
  -7   9   1       19.85       23.23      1.93 o 
  -6   9   1       67.15       66.09      2.84 o 
  -5   9   1        4.53        4.01      0.68 o 
  -4   9   1       23.08       17.06      0.67 o 
  -3   9   1     1113.08     1201.95     22.77 o 
  -2   9   1     1400.27     1500.83      9.08 o 
  -1   9   1        0.03        1.87      0.74 o 
   0   9   1       11.49       11.07      1.04 o 
   1   9   1      140.29      151.52      1.47 o 
   2   9   1      139.15      157.76      1.44 o 
   3   9   1      171.08      184.02      4.04 o 
   4   9   1      346.71      333.17      5.06 o 
   5   9   1      586.59      559.85     11.11 o 
   6   9   1        4.07        4.82      0.66 o 
   7   9   1        0.14        0.59      0.78 o 
   8   9   1       46.74       49.42      0.99 o 
  -8  10   1        6.42       13.62      0.58 o 
  -7  10   1       19.22       19.25      1.99 o 
  -6  10   1       99.79       94.89      1.28 o 
  -5  10   1       94.61       79.39      4.68 o 
  -4  10   1      519.89      515.85      5.62 o 
  -3  10   1      604.42      596.25      2.15 o 
  -2  10   1     1277.56     1222.65    121.82 o 
  -1  10   1     1196.06     1242.75      7.88 o 
   0  10   1      833.31      854.64     10.01 o 
   1  10   1      537.75      597.02      8.07 o 
   2  10   1      757.91      808.10     11.71 o 
   3  10   1      676.55      669.18     12.13 o 
   4  10   1      285.40      249.88      3.23 o 
   5  10   1        1.13       -0.31      1.08 o 
   6  10   1        1.46        2.40      0.73 o 
   7  10   1       50.28       51.87      1.85 o 
   8  10   1        0.84        0.62      1.08 o 
  -7  11   1        1.84        1.79      0.54 o 
  -6  11   1       61.08       68.99      1.16 o 
  -5  11   1      104.01      100.95      1.28 o 
  -4  11   1       27.96       23.76      0.97 o 
  -3  11   1       59.70       63.31      2.19 o 
  -2  11   1      476.20      502.33      6.10 o 
  -1  11   1      217.35      229.37      1.92 o 
   0  11   1      179.24      178.42      3.15 o 
   1  11   1       28.03       26.64      1.27 o 
   2  11   1       43.65       45.24      0.70 o 
   3  11   1        1.81        2.37      1.75 o 
   4  11   1      121.82      107.88      2.02 o 
   5  11   1        5.01        6.76      0.90 o 
   6  11   1      138.67      124.98      2.35 o 
   7  11   1       76.95       72.70      1.06 o 
  -7  12   1       78.43       69.81      3.97 o 
  -6  12   1      215.46      225.26      7.22 o 
  -5  12   1      157.66      138.05      1.52 o 
  -4  12   1      137.11      147.30      3.66 o 
  -3  12   1      194.79      176.56      2.03 o 
  -2  12   1      183.62      186.26      2.54 o 
  -1  12   1     1711.99     1693.07     25.57 o 
   0  12   1     2488.30     2523.49     23.88 o 
   1  12   1     1334.46     1342.50     15.78 o 
   2  12   1     1691.18     1726.36     44.05 o 
   3  12   1      460.79      430.17      2.62 o 
   4  12   1      325.08      273.62      1.90 o 
   5  12   1      373.89      369.12      8.94 o 
   6  12   1       72.54       72.45      3.49 o 
   7  12   1       31.98       36.37      0.69 o 
  -6  13   1       22.81       22.74      1.48 o 
  -5  13   1      150.43      147.52      6.35 o 
  -4  13   1      148.77      118.46      1.47 o 
  -3  13   1       16.26       13.94      0.73 o 
  -2  13   1      175.48      160.31      1.75 o 
  -1  13   1        1.28        6.09      0.83 o 
   0  13   1      359.15      397.37      8.31 o 
   1  13   1       88.26       92.31      0.98 o 
   2  13   1       45.72       54.46      0.88 o 
   3  13   1      121.22      102.80      1.84 o 
   4  13   1      284.79      266.72      2.46 o 
   5  13   1        5.38        2.72      0.83 o 
   6  13   1       18.68       15.73      0.67 o 
  -6  14   1       59.17       59.72      0.82 o 
  -5  14   1      251.10      238.20     10.89 o 
  -4  14   1      314.43      318.08      5.05 o 
  -3  14   1      602.74      581.77     20.46 o 
  -2  14   1      660.64      587.84      2.87 o 
  -1  14   1      273.76      281.86      4.02 o 
   0  14   1      188.20      180.09      1.83 o 
   1  14   1      614.83      556.47      2.85 o 
   2  14   1      715.41      688.59      4.56 o 
   3  14   1      329.46      321.23      2.18 o 
   4  14   1      256.11      225.22      2.10 o 
   5  14   1       40.98       40.44      0.78 o 
   6  14   1       21.18       23.07      0.98 o 
  -5  15   1        2.26        3.41      0.50 o 
  -4  15   1        4.48        3.18      0.60 o 
  -3  15   1       18.91       11.53      1.18 o 
  -2  15   1       12.37       10.17      0.90 o 
  -1  15   1        8.29        4.90      0.67 o 
   0  15   1        0.77        3.09      1.22 o 
   1  15   1       24.16       23.25      1.24 o 
   2  15   1       83.01       66.75      1.21 o 
   3  15   1        3.42        4.14      1.39 o 
   4  15   1        0.22        0.17      0.71 o 
   5  15   1       40.87       32.22      1.58 o 
  -4  16   1      237.65      211.06      4.67 o 
  -3  16   1      363.87      363.55     12.53 o 
  -2  16   1      380.71      379.99     10.56 o 
  -1  16   1      457.59      429.64      9.98 o 
   0  16   1      691.39      658.83      7.67 o 
   1  16   1      671.97      693.05     14.85 o 
   2  16   1      279.66      260.36      1.66 o 
   3  16   1      191.04      171.50      1.27 o 
   4  16   1      222.57      229.33      3.66 o 
  -2  17   1        0.80        4.01      0.57 o 
  -1  17   1        6.34        4.06      0.62 o 
   0  17   1        0.60        1.71      0.84 o 
   1  17   1        6.78        8.15      0.63 o 
   2  17   1       76.65       74.97      0.84 o 
  -9   0   2        1.84        2.17      0.64 o 
  -8   0   2      231.91      210.33      8.35 o 
  -7   0   2      319.53      309.09      6.74 o 
  -6   0   2      494.80      494.16      7.74 o 
  -5   0   2      250.38      200.22      2.72 o 
  -4   0   2     3491.18     3774.46     25.96 o 
  -3   0   2     2855.85     2912.45      9.80 o 
  -2   0   2    15865.06    13499.16     19.38 o 
   0   0   2       66.65      188.08      1.18 o 
   3   0   2    13002.11    12431.30     23.48 o 
   4   0   2     1260.72     1339.65     15.26 o 
   5   0   2     3155.18     2909.73    144.14 o 
   6   0   2      879.03      927.26      6.38 o 
   7   0   2       21.43       16.08      0.91 o 
   8   0   2      302.80      323.03      2.73 o 
   9   0   2      193.15      222.83      2.33 o 
  -9   1   2        2.46        5.56      0.73 o 
  -8   1   2       66.39       70.41      1.87 o 
  -7   1   2       18.21       16.08      0.72 o 
  -6   1   2      232.98      245.65      3.67 o 
  -5   1   2      210.01      172.45      2.95 o 
  -4   1   2       71.21       61.69      4.10 o 
  -3   1   2       86.88      104.21      1.78 o 
  -2   1   2      109.89      116.89      1.03 o 
  -1   1   2      955.51      927.79      8.34 o 
   0   1   2      393.52      562.79     12.61 o 
   1   1   2      970.61     1148.36     13.17 o 
   2   1   2     1588.81     1859.91     40.39 o 
   3   1   2      983.18     1060.93     10.12 o 
   4   1   2      671.52      702.35      9.00 o 
   5   1   2       53.63       62.75      5.09 o 
   6   1   2      160.70      138.15      5.54 o 
   7   1   2       12.90       19.10      0.91 o 
   8   1   2      170.00      141.63      2.15 o 
   9   1   2        0.01        2.96      0.76 o 
  -9   2   2      119.98      122.47      1.88 o 
  -8   2   2      270.65      258.44      2.13 o 
  -7   2   2      202.05      181.61      5.22 o 
  -6   2   2     1808.93     1764.57      7.71 o 
  -5   2   2     3858.18     4015.58     29.03 o 
  -4   2   2     5774.51     6096.15     56.15 o 
  -3   2   2     4987.70     4992.98      8.69 o 
  -2   2   2     6299.65     6358.86    142.19 o 
  -1   2   2     9216.79     8122.15     49.71 o 
   0   2   2     7694.06     7485.22    137.93 o 
   1   2   2    14909.04    12266.22    110.87 o 
   2   2   2     1232.87     1046.13     24.10 o 
   3   2   2     7978.14     8096.63     20.08 o 
   4   2   2     4809.82     4796.95     46.30 o 
   5   2   2     1670.68     1657.12      8.34 o 
   6   2   2      414.76      421.72      7.08 o 
   7   2   2       97.78       98.31      1.51 o 
   8   2   2       17.44       20.38      1.73 o 
   9   2   2       21.03       25.01      1.33 o 
  -9   3   2        9.07        7.86      0.83 o 
  -8   3   2       98.94       87.33      1.45 o 
  -7   3   2       19.19       20.41      0.85 o 
  -6   3   2      406.20      380.96      2.32 o 
  -5   3   2      167.40      195.99      4.45 o 
  -4   3   2      221.81      376.05      7.63 o 
  -3   3   2      160.60      210.10      2.52 o 
  -2   3   2      464.17      629.41      9.56 o 
  -1   3   2     3228.96     3140.35      6.68 o 
   0   3   2        0.63        9.03      0.84 o 
   1   3   2      797.77      857.94     22.44 o 
   2   3   2      202.38      203.62      3.05 o 
   3   3   2        6.00        8.41      0.85 o 
   4   3   2     2777.13     2838.31     18.31 o 
   5   3   2       43.65       52.42      1.11 o 
   6   3   2        2.04       13.24      1.09 o 
   7   3   2       45.75       53.57      1.89 o 
   8   3   2       65.95       77.84      1.26 o 
   9   3   2        4.08        0.41      0.59 o 
  -9   4   2        2.83        3.84      0.75 o 
  -8   4   2        5.95       13.72      4.24 o 
  -7   4   2        9.84       11.10      3.07 o 
  -6   4   2      584.74      535.74      2.94 o 
  -5   4   2     1036.74     1002.90      9.95 o 
  -4   4   2     1489.03     1351.77     10.63 o 
  -3   4   2     9945.62     9455.76     65.07 o 
  -2   4   2     7489.81     7383.75     39.60 o 
  -1   4   2     6490.71     6189.12     43.73 o 
   0   4   2    19132.26    15847.00    565.11 o 
   1   4   2    16915.25    15325.09    686.19 o 
   2   4   2     5938.83     6088.00     63.46 o 
   3   4   2     3296.52     3141.91      6.70 o 
   4   4   2     1548.10     1448.84      7.39 o 
   5   4   2     2267.36     2213.99     27.63 o 
   6   4   2     1166.74     1098.92      3.38 o 
   7   4   2     1567.91     1568.53      5.76 o 
   8   4   2       73.60       69.82      2.22 o 
   9   4   2        0.51        1.49      0.55 o 
  -9   5   2       19.41       23.27      1.26 o 
  -8   5   2       59.78       50.16      1.22 o 
  -7   5   2       68.62       64.20      3.52 o 
  -6   5   2        5.46        7.70      0.73 o 
  -5   5   2        2.83       31.97      3.70 o 
  -4   5   2      379.26      389.34      6.48 o 
  -3   5   2     5210.93     5448.05     66.96 o 
  -2   5   2       29.59       26.65      2.08 o 
  -1   5   2        6.07       17.31      0.73 o 
   0   5   2       41.24       42.43      2.35 o 
   1   5   2      553.00      679.26      4.12 o 
   2   5   2      203.69      202.29      3.00 o 
   3   5   2      192.92      230.17      2.05 o 
   4   5   2       16.80       20.98      2.05 o 
   5   5   2       41.42       50.69      7.64 o 
   6   5   2      338.85      293.09      2.29 o 
   7   5   2      221.95      188.80      3.65 o 
   8   5   2        4.82        6.20      0.62 o 
   9   5   2        1.60        5.53      0.52 o 
  -9   6   2       26.22       20.43      0.76 o 
  -8   6   2      366.11      347.95      9.30 o 
  -7   6   2      998.74      866.92      9.13 o 
  -6   6   2      545.56      577.37      3.12 o 
  -5   6   2      935.95      901.54      3.92 o 
  -4   6   2     1945.35     1816.95      6.84 o 
  -3   6   2     3351.35     3320.33     30.95 o 
  -2   6   2     7859.44     7670.94     33.19 o 
  -1   6   2    13859.62    13020.98    121.07 o 
   0   6   2     6739.21     6355.25     69.03 o 
   1   6   2     1021.16      977.32     14.23 o 
   2   6   2     2856.54     2788.60     66.78 o 
   3   6   2     3687.68     3386.47     19.13 o 
   4   6   2     1201.82     1153.14     23.43 o 
   5   6   2     1138.56     1099.39      8.45 o 
   6   6   2        1.96        6.81      0.99 o 
   7   6   2      146.14      166.72      1.80 o 
   8   6   2      477.30      485.30      3.50 o 
   9   6   2       49.73       50.19      0.93 o 
  -9   7   2        0.49        2.08      1.00 o 
  -8   7   2        0.65        1.62      0.79 o 
  -7   7   2       14.26       12.70      0.76 o 
  -6   7   2       13.03       13.89      0.76 o 
  -5   7   2       71.07       68.33      1.04 o 
  -4   7   2        0.72        2.00      2.16 o 
  -3   7   2        6.36       25.70      1.33 o 
  -2   7   2       67.80       55.28      1.60 o 
  -1   7   2       10.31       10.41      0.74 o 
   0   7   2       16.66       22.79      0.68 o 
   1   7   2      411.28      433.11      7.44 o 
   2   7   2      115.30      166.45      3.02 o 
   3   7   2       11.51       10.81      1.37 o 
   4   7   2       51.63       48.41      2.28 o 
   5   7   2       91.04       74.89      4.99 o 
   6   7   2      105.66      133.99      2.90 o 
   7   7   2        6.97       15.09      0.77 o 
   8   7   2        8.42       17.28      0.67 o 
   9   7   2       12.02       31.13      1.24 o 
  -8   8   2        0.40        0.61      0.71 o 
  -7   8   2      104.06      111.18      5.13 o 
  -6   8   2       62.05       69.78      1.42 o 
  -5   8   2      603.16      562.82     28.09 o 
  -4   8   2     1773.19     1800.67     13.95 o 
  -3   8   2     2067.59     1944.45     12.19 o 
  -2   8   2     1568.85     1441.28      8.85 o 
  -1   8   2     1876.63     1727.83     32.28 o 
   0   8   2     5204.54     4934.63     18.56 o 
   1   8   2     7082.77     7133.60     90.86 o 
   2   8   2     4569.24     4615.20     25.83 o 
   3   8   2     3421.95     3387.94     11.24 o 
   4   8   2     1313.27     1290.44     29.28 o 
   5   8   2      871.55      831.65      3.12 o 
   6   8   2     1875.93     1895.84     43.83 o 
   7   8   2      182.23      199.42      5.37 o 
   8   8   2       11.14        7.75      0.83 o 
  -8   9   2        4.43        8.19      0.73 o 
  -7   9   2       47.95       41.72      1.05 o 
  -6   9   2      214.61      197.37      1.97 o 
  -5   9   2      227.92      206.83      2.57 o 
  -4   9   2       14.34       13.54      0.88 o 
  -3   9   2        6.55       10.30      1.25 o 
  -2   9   2     1599.79     1596.38      6.33 o 
  -1   9   2      200.41      237.10      3.79 o 
   0   9   2      233.86      249.90      5.62 o 
   1   9   2      450.12      508.62     10.29 o 
   2   9   2       31.26       30.34      1.77 o 
   3   9   2        0.63        4.89      1.43 o 
   4   9   2        1.24        2.54      0.65 o 
   5   9   2       18.78       17.72      0.94 o 
   6   9   2       71.23       76.76      2.21 o 
   7   9   2        0.09        1.22      1.12 o 
   8   9   2       64.07       54.38      1.39 o 
  -8  10   2       92.40       91.97      6.49 o 
  -7  10   2      166.73      162.23      3.85 o 
  -6  10   2      486.60      440.85      2.37 o 
  -5  10   2      706.59      653.44     25.96 o 
  -4  10   2      943.80      941.81      3.47 o 
  -3  10   2     1142.58     1060.36      4.49 o 
  -2  10   2     1155.19     1173.28      5.71 o 
  -1  10   2     3084.82     3310.93     13.74 o 
   0  10   2     3116.45     3341.92     16.31 o 
   1  10   2     2192.03     2278.11     46.56 o 
   2  10   2     1717.48     1811.42      8.29 o 
   3  10   2     1084.00     1060.14      3.43 o 
   4  10   2     1532.98     1558.46     25.04 o 
   5  10   2       78.08       84.22      1.67 o 
   6  10   2        3.50        8.73      0.78 o 
   7  10   2       21.76       24.44      0.91 o 
   8  10   2       39.61       45.76      0.73 o 
  -7  11   2        2.82        2.57      1.72 o 
  -6  11   2        0.76        5.18      0.56 o 
  -5  11   2       52.65       43.15      1.85 o 
  -4  11   2      130.32      138.51      1.35 o 
  -3  11   2       11.60       18.58      2.02 o 
  -2  11   2        8.98       10.73      0.58 o 
  -1  11   2        1.52        2.81      0.79 o 
   0  11   2      385.89      409.91     12.08 o 
   1  11   2       15.42       21.70      1.28 o 
   2  11   2        1.64        2.77      0.54 o 
   3  11   2       96.52       83.57      1.30 o 
   4  11   2      295.40      291.40     14.86 o 
   5  11   2      102.26      114.52      5.87 o 
   6  11   2        9.37        7.28      0.66 o 
   7  11   2       14.62       20.59      0.72 o 
  -7  12   2       37.08       42.98      2.95 o 
  -6  12   2      112.10      112.07      1.43 o 
  -5  12   2      166.22      149.36      1.65 o 
  -4  12   2      161.11      160.50      1.43 o 
  -3  12   2      865.64      810.33     11.56 o 
  -2  12   2     1529.70     1432.67      7.39 o 
  -1  12   2      540.69      511.50      3.13 o 
   0  12   2      342.41      337.47      9.28 o 
   1  12   2      994.69      994.69     13.53 o 
   2  12   2     2208.48     2247.28     46.77 o 
   3  12   2      895.20      921.68     15.15 o 
   4  12   2      998.06     1050.24      3.95 o 
   5  12   2      465.72      460.52      5.46 o 
   6  12   2      253.20      258.61      2.76 o 
   7  12   2      106.19      113.68      1.28 o 
  -6  13   2      118.85      150.47      7.29 o 
  -5  13   2      123.92      133.44      3.45 o 
  -4  13   2      378.95      425.88      2.45 o 
  -3  13   2       79.16       85.00      3.62 o 
  -2  13   2       58.42       68.71      1.62 o 
  -1  13   2        5.04        9.16      0.80 o 
   0  13   2        0.50        1.67      0.69 o 
   1  13   2        3.22        3.20      0.88 o 
   2  13   2       79.65       86.83      1.00 o 
   3  13   2       35.70       37.75      1.85 o 
   4  13   2       12.50       10.03      0.65 o 
   5  13   2       16.33       25.77      1.28 o 
   6  13   2        9.58       18.74      0.77 o 
  -6  14   2       37.74       42.76      3.68 o 
  -5  14   2      375.58      369.98      3.34 o 
  -4  14   2      529.30      536.10      3.61 o 
  -3  14   2      581.21      562.22      2.73 o 
  -2  14   2      625.02      620.07     16.71 o 
  -1  14   2      600.25      578.16     10.63 o 
   0  14   2     1411.13     1417.92     33.91 o 
   1  14   2      320.23      356.10      7.32 o 
   2  14   2      138.53      151.26      1.58 o 
   3  14   2       65.07       68.04      1.72 o 
   4  14   2      102.38      119.74      1.72 o 
   5  14   2       94.73      105.13      1.24 o 
  -5  15   2       77.63       90.13      9.71 o 
  -4  15   2        0.87        2.82      0.74 o 
  -3  15   2        0.57        0.28      0.63 o 
  -2  15   2       89.14       90.68      4.52 o 
  -1  15   2       36.12       42.18      1.03 o 
   0  15   2        2.28        3.35      1.21 o 
   1  15   2       66.38       69.44      1.66 o 
   2  15   2       80.01       86.34      0.99 o 
   3  15   2      177.57      207.44      1.55 o 
   4  15   2        4.68       -0.27      0.69 o 
   5  15   2       71.28       71.91      5.01 o 
  -4  16   2        9.49        7.75      0.78 o 
  -3  16   2       13.07       14.08      0.57 o 
  -2  16   2      155.08      169.12      3.98 o 
  -1  16   2      291.82      285.28      5.36 o 
   0  16   2      329.54      344.71      2.49 o 
   1  16   2      193.37      170.58      3.55 o 
   2  16   2      469.08      486.39      5.57 o 
   3  16   2      142.35      139.17      2.76 o 
   4  16   2       50.10       58.36      1.05 o 
  -2  17   2      123.06      118.83      1.32 o 
  -1  17   2       29.38       33.81      3.19 o 
   0  17   2        4.18        4.34      0.59 o 
   1  17   2        0.41        0.96      0.55 o 
   2  17   2       47.10       52.87      0.99 o 
  -9   1   3       24.34       21.91      1.00 o 
  -8   1   3       37.46       31.91      1.07 o 
  -7   1   3        2.35        2.87      0.66 o 
  -6   1   3        4.74        4.95      0.72 o 
  -5   1   3      146.04      154.99      2.07 o 
  -4   1   3      115.51      134.88      3.22 o 
  -3   1   3       65.15       65.78      1.99 o 
  -2   1   3      538.37      567.81      3.18 o 
  -1   1   3     1402.61     1497.73     11.67 o 
   0   1   3      674.79      863.57      2.75 o 
   1   1   3      496.30      461.52     10.15 o 
   2   1   3      253.38      311.73      2.43 o 
   3   1   3     1615.40     1985.31      5.45 o 
   4   1   3      923.80     1104.39      3.47 o 
   5   1   3       31.33       46.18      1.31 o 
   6   1   3       24.75       18.74      0.87 o 
   7   1   3      154.84      161.60      2.91 o 
   8   1   3       28.72       25.21      0.73 o 
   9   1   3       11.45       11.28      1.06 o 
  -9   2   3        4.17        4.44      0.89 o 
  -8   2   3       59.72       61.46      1.82 o 
  -7   2   3        8.37        6.78      0.88 o 
  -6   2   3        3.44        2.29      0.69 o 
  -5   2   3      376.92      402.38     10.05 o 
  -4   2   3       61.66       71.60      1.00 o 
  -3   2   3       90.72      100.73      2.20 o 
  -2   2   3      436.63      463.23      8.38 o 
  -1   2   3     1995.14     2121.67     31.53 o 
   0   2   3      694.65      832.08     21.31 o 
   1   2   3      133.42      108.06      1.42 o 
   2   2   3      860.56      910.58      4.19 o 
   3   2   3      183.37      229.63      2.23 o 
   4   2   3      123.99      115.73      1.32 o 
   5   2   3      243.37      250.98      4.27 o 
   6   2   3      146.92      150.22      4.57 o 
   7   2   3      129.21      115.46      1.85 o 
   8   2   3      110.30       93.86      1.32 o 
   9   2   3        0.26       -0.23      0.58 o 
  -9   3   3       11.96       16.96      1.01 o 
  -8   3   3       63.14       58.95      1.75 o 
  -7   3   3       21.70       25.59      1.10 o 
  -6   3   3      235.72      225.24     12.15 o 
  -5   3   3        7.88       11.65      1.58 o 
  -4   3   3       72.42      115.47      2.08 o 
  -3   3   3       66.32       64.72      1.65 o 
  -2   3   3      175.87      178.73      1.61 o 
  -1   3   3      340.67      450.00     12.43 o 
   0   3   3     1906.96     1904.63     11.73 o 
   1   3   3      478.45      565.54      2.91 o 
   2   3   3     1186.35     1486.25     21.36 o 
   3   3   3     2173.42     2369.93     12.98 o 
   4   3   3     1554.69     1635.39     14.39 o 
   5   3   3       71.28       63.08      1.49 o 
   6   3   3      593.99      634.74     15.00 o 
   7   3   3        1.13        1.29      1.30 o 
   8   3   3        3.00        0.56      0.71 o 
   9   3   3        1.05        3.30      0.96 o 
  -9   4   3        1.65        1.05      0.69 o 
  -8   4   3       13.47       12.67      0.92 o 
  -7   4   3        7.68        7.97      1.00 o 
  -6   4   3       60.29       55.25      1.42 o 
  -5   4   3        5.82        8.92      1.24 o 
  -4   4   3      411.31      382.30      4.51 o 
  -3   4   3      232.38      337.27      8.22 o 
  -2   4   3        1.28        2.00      0.64 o 
  -1   4   3      542.22      520.62      9.26 o 
   0   4   3      167.73      165.55      1.57 o 
   1   4   3      154.35      191.85      1.70 o 
   2   4   3        9.68       15.83      2.06 o 
   3   4   3     1664.92     1696.86      6.01 o 
   4   4   3       24.73       27.06      1.18 o 
   5   4   3      295.30      306.69      6.09 o 
   6   4   3     1514.65     1402.86     36.30 o 
   7   4   3       12.40       15.57      1.00 o 
   8   4   3       54.10       46.72      1.11 o 
   9   4   3       52.47       48.19      0.78 o 
  -9   5   3        0.87        1.16      0.64 o 
  -8   5   3       48.26       51.07      1.14 o 
  -7   5   3      146.40      117.92      3.68 o 
  -6   5   3        1.07        3.67      0.64 o 
  -5   5   3        0.29        3.19      2.92 o 
  -4   5   3        6.98        9.87      1.37 o 
  -3   5   3       45.13       50.14      1.17 o 
  -2   5   3      972.37     1015.33     10.94 o 
  -1   5   3     1398.56     1566.21      9.78 o 
   0   5   3       29.80       24.64      0.66 o 
   1   5   3      266.75      277.47      5.46 o 
   2   5   3      327.03      362.10      5.84 o 
   3   5   3       33.41       54.23      1.43 o 
   4   5   3       10.85       11.01      1.09 o 
   5   5   3       94.66       86.43      1.86 o 
   6   5   3      568.99      517.27      3.38 o 
   7   5   3        0.18        1.08      0.87 o 
   8   5   3       41.04       34.07      0.97 o 
   9   5   3        4.61        5.67      0.44 o 
  -9   6   3        0.24        0.16      0.57 o 
  -8   6   3        2.19        0.82      0.78 o 
  -7   6   3       66.21       67.45      1.88 o 
  -6   6   3      340.99      318.29      2.46 o 
  -5   6   3      289.01      276.41      3.87 o 
  -4   6   3      380.89      359.93      3.47 o 
  -3   6   3     2074.40     2079.27     18.47 o 
  -2   6   3      756.53      801.94      7.76 o 
  -1   6   3     2565.60     2737.07     41.45 o 
   0   6   3      921.63     1058.91      5.45 o 
   1   6   3     1247.04     1327.27     19.12 o 
   2   6   3       94.61      109.53      2.15 o 
   3   6   3       50.12       53.33     13.96 o 
   4   6   3       88.15       82.28      2.16 o 
   5   6   3      283.00      324.99     12.07 o 
   6   6   3        0.53        2.41      1.06 o 
   7   6   3       79.48       71.27      1.93 o 
   8   6   3       42.05       38.15      1.45 o 
   9   6   3       76.94       76.77      1.25 o 
  -9   7   3        5.14        5.93      0.65 o 
  -8   7   3        0.11        1.43      1.32 o 
  -7   7   3       21.63       23.74      1.88 o 
  -6   7   3      162.37      182.44      2.80 o 
  -5   7   3       17.50       22.28      1.68 o 
  -4   7   3        0.09        1.73      0.99 o 
  -3   7   3        0.15        3.17      0.78 o 
  -2   7   3        1.23        8.38      2.84 o 
  -1   7   3     1234.67     1333.60      5.19 o 
   0   7   3      117.15      110.28      2.22 o 
   1   7   3        8.88       20.95      1.69 o 
   2   7   3      565.61      540.58     13.23 o 
   3   7   3      160.25      158.23      2.61 o 
   4   7   3       88.19       86.34      2.87 o 
   5   7   3        6.62        0.90      1.68 o 
   6   7   3      340.03      341.53     23.69 o 
   7   7   3       62.94       60.01      2.58 o 
   8   7   3      221.63      229.99      1.77 o 
  -8   8   3       18.48       16.72      0.79 o 
  -7   8   3        8.01        9.98      0.87 o 
  -6   8   3       21.80       21.06      0.74 o 
  -5   8   3      199.68      191.33      1.53 o 
  -4   8   3        3.29        4.54      0.67 o 
  -3   8   3      551.74      513.76      4.46 o 
  -2   8   3      376.68      354.92      2.45 o 
  -1   8   3      885.14      912.79      4.64 o 
   0   8   3      588.12      682.41      8.79 o 
   1   8   3     1646.40     1633.07     29.74 o 
   2   8   3     1156.58     1159.95      7.89 o 
   3   8   3      233.72      214.22      2.62 o 
   4   8   3      651.37      627.07      3.23 o 
   5   8   3      298.68      257.56      2.40 o 
   6   8   3        5.16        3.45      0.82 o 
   7   8   3       64.74       62.12      1.04 o 
   8   8   3       50.67       58.31      2.98 o 
  -8   9   3       16.90       21.26      0.54 o 
  -7   9   3        4.31        4.19      0.64 o 
  -6   9   3       23.21       18.86      1.12 o 
  -5   9   3        0.33        2.20      0.65 o 
  -4   9   3      195.71      194.37      4.21 o 
  -3   9   3        9.26       11.64      0.81 o 
  -2   9   3       84.33       83.25      2.71 o 
  -1   9   3        9.45       14.45      1.03 o 
   0   9   3      152.57      165.70      1.87 o 
   1   9   3       94.29      125.31      2.68 o 
   2   9   3       48.37       48.20      1.39 o 
   3   9   3       37.54       50.13      1.01 o 
   4   9   3      480.50      471.33      4.97 o 
   5   9   3       11.68       10.39      0.87 o 
   6   9   3       75.92       77.26      1.63 o 
   7   9   3        9.13        4.87      0.68 o 
   8   9   3       19.52       20.55      0.91 o 
  -7  10   3      142.11      140.44      1.92 o 
  -6  10   3      220.22      217.04      1.48 o 
  -5  10   3      627.44      536.67      7.46 o 
  -4  10   3      571.63      513.64      5.24 o 
  -3  10   3      788.54      771.98      6.63 o 
  -2  10   3      661.06      706.70      9.90 o 
  -1  10   3     1892.20     1886.44     30.52 o 
   0  10   3     1329.07     1455.55    113.28 o 
   1  10   3      685.09      644.01      9.16 o 
   2  10   3      477.76      466.07     11.71 o 
   3  10   3      221.59      201.50      1.61 o 
   4  10   3       26.62       19.67      0.72 o 
   5  10   3      289.51      278.47      2.30 o 
   6  10   3       79.12       67.05      3.41 o 
   7  10   3        0.13        0.11      0.61 o 
  -7  11   3       36.36       40.28      2.44 o 
  -6  11   3       81.17       70.81      2.82 o 
  -5  11   3       22.06       20.19      1.66 o 
  -4  11   3       59.37       58.14      2.54 o 
  -3  11   3       11.29       14.08      2.05 o 
  -2  11   3        0.01        1.05      0.52 o 
  -1  11   3        7.15       10.20      1.56 o 
   0  11   3      403.54      425.28     16.51 o 
   1  11   3      205.43      193.53      4.46 o 
   2  11   3       77.97       78.72      2.13 o 
   3  11   3       16.86       12.23      0.66 o 
   4  11   3      205.76      191.85      4.97 o 
   5  11   3      155.61      140.45      7.28 o 
   6  11   3        3.53        3.25      0.68 o 
   7  11   3       51.98       41.32      0.71 o 
  -7  12   3       58.48       62.90      0.75 o 
  -6  12   3       48.62       51.67      1.50 o 
  -5  12   3       36.25       33.82      1.32 o 
  -4  12   3      203.02      180.47      3.53 o 
  -3  12   3      363.27      372.38      5.72 o 
  -2  12   3      464.90      467.35      5.46 o 
  -1  12   3      200.84      203.91      5.15 o 
   0  12   3      285.53      280.56      7.10 o 
   1  12   3     1390.68     1348.04     20.87 o 
   2  12   3     1016.12     1014.67     16.89 o 
   3  12   3     1166.42     1132.60     25.29 o 
   4  12   3      329.99      328.29      5.24 o 
   5  12   3       92.71       80.48      1.36 o 
   6  12   3       60.87       56.97      2.12 o 
   7  12   3       47.58       45.31      0.68 o 
  -6  13   3       31.54       32.28      0.59 o 
  -5  13   3        5.52        3.57      0.52 o 
  -4  13   3        0.35        0.62      1.10 o 
  -3  13   3        9.32        8.25      0.60 o 
  -2  13   3        2.28        5.97      0.49 o 
  -1  13   3        0.44        2.09      0.52 o 
   0  13   3        9.89       12.65      0.65 o 
   1  13   3       44.82       47.07      1.54 o 
   2  13   3      522.79      570.48     11.00 o 
   3  13   3      242.82      242.91      9.02 o 
   4  13   3       27.97       47.08      3.04 o 
   5  13   3       28.24       24.62      1.07 o 
   6  13   3       17.88       14.05      0.53 o 
  -5  14   3      268.22      251.90      2.77 o 
  -4  14   3      355.51      369.53      2.00 o 
  -3  14   3      578.92      593.98      5.34 o 
  -2  14   3     1122.28     1136.94     28.43 o 
  -1  14   3      871.71      851.41     17.20 o 
   0  14   3      791.32      778.16     15.43 o 
   1  14   3      264.68      283.04      7.33 o 
   2  14   3        4.56        5.75      0.89 o 
   3  14   3      356.67      308.73      2.01 o 
   4  14   3      492.81      519.98     11.90 o 
   5  14   3      207.38      211.21      6.37 o 
  -4  15   3        6.99       13.60      0.89 o 
  -3  15   3        2.11       -0.07      0.59 o 
  -2  15   3       12.13        8.02      0.57 o 
  -1  15   3        4.18        1.18      0.74 o 
   0  15   3        0.97        1.18      0.84 o 
   1  15   3        5.41        7.79      0.86 o 
   2  15   3        2.36        4.10      0.62 o 
   3  15   3      271.32      247.86      1.57 o 
   4  15   3      264.15      206.47      7.32 o 
  -3  16   3      350.14      356.53     29.92 o 
  -2  16   3      275.68      285.96     12.18 o 
  -1  16   3      359.54      343.06      2.70 o 
   0  16   3      457.68      431.05      4.78 o 
   1  16   3      380.35      355.64      3.94 o 
   2  16   3      497.14      481.06      1.90 o 
   3  16   3       93.61      115.00      0.91 o 
  -1  17   3       17.85       17.59      0.81 o 
   0  17   3       16.47       18.81      0.84 o 
   1  17   3      132.70      135.45      1.30 o 
  -9   0   4      218.31      230.01      1.94 o 
  -8   0   4      145.83      162.50     13.83 o 
  -7   0   4      403.29      339.82     19.55 o 
  -6   0   4      250.63      276.68     35.61 o 
  -5   0   4     1889.56     1989.90     16.05 o 
  -4   0   4     3776.77     3795.07     17.21 o 
  -3   0   4     3931.59     4058.37      7.10 o 
  -2   0   4      946.87      939.73     27.18 o 
  -1   0   4     2198.60     2197.61      7.75 o 
   0   0   4     6435.17     5667.65     85.00 o 
   1   0   4    12282.89    10627.52    238.60 o 
   2   0   4     6447.07     6866.29    161.78 o 
   3   0   4     1347.14     1263.40     21.52 o 
   4   0   4     3839.65     3678.97     97.79 o 
   5   0   4      388.97      398.01     19.92 o 
   6   0   4      574.71      462.91      4.94 o 
   7   0   4     1642.56     1597.61     48.54 o 
   8   0   4      528.94      508.97      3.56 o 
   9   0   4       10.83        9.67      0.96 o 
  -9   1   4       33.06       35.43      0.71 o 
  -8   1   4        0.13        1.95      0.87 o 
  -7   1   4        0.07        3.27      1.21 o 
  -6   1   4      194.42      169.15      3.36 o 
  -5   1   4      101.05       97.93      2.64 o 
  -4   1   4       29.29       61.51      1.92 o 
  -3   1   4      336.82      308.55      2.69 o 
  -2   1   4     1954.57     2176.36     17.30 o 
  -1   1   4       50.89       63.87      2.12 o 
   0   1   4     4189.51     4513.58     23.40 o 
   1   1   4     1375.77     1373.13     13.26 o 
   2   1   4      166.15      254.47      1.94 o 
   3   1   4        5.08       15.00      0.89 o 
   4   1   4     1385.76     1494.02     11.29 o 
   5   1   4      303.81      266.17      8.85 o 
   6   1   4        0.49        1.90      1.11 o 
   7   1   4      117.29       81.62      1.28 o 
   8   1   4        2.13        6.98      0.80 o 
   9   1   4        0.58        0.22      0.82 o 
  -9   2   4        1.47        4.07      0.84 o 
  -8   2   4       43.25       43.75      1.73 o 
  -7   2   4      710.35      698.73     18.39 o 
  -6   2   4      550.25      607.81      3.89 o 
  -5   2   4     1671.00     1697.34      6.39 o 
  -4   2   4     1333.55     1357.93      4.78 o 
  -3   2   4     5112.00     5042.48     56.84 o 
  -2   2   4    13967.06    13505.14     16.79 o 
  -1   2   4    16927.51    15316.15    211.89 o 
   0   2   4    17598.85    15420.92     47.85 o 
   1   2   4     6179.67     6078.10     75.85 o 
   2   2   4     7103.17     7120.66    121.79 o 
   3   2   4     4602.32     4553.17     29.45 o 
   4   2   4     3217.02     3225.06      8.03 o 
   5   2   4     2226.94     2249.27     39.90 o 
   6   2   4      868.84      885.27      3.80 o 
   7   2   4        2.32        5.42      0.95 o 
   8   2   4        6.61        3.86      0.80 o 
   9   2   4        3.29        3.00      0.54 o 
  -9   3   4        3.77        2.86      0.57 o 
  -8   3   4        9.23       10.54      0.91 o 
  -7   3   4       79.85       79.07      5.58 o 
  -6   3   4       25.46       46.86      4.15 o 
  -5   3   4        0.29        4.60      0.82 o 
  -4   3   4     2059.76     2128.12     19.86 o 
  -3   3   4     1113.18     1107.90     21.12 o 
  -2   3   4      656.55      601.66      3.75 o 
  -1   3   4      317.42      376.88      9.83 o 
   0   3   4       44.43       50.64      1.99 o 
   1   3   4       55.08       49.33      0.77 o 
   2   3   4     2214.95     2424.07      6.85 o 
   3   3   4      992.50     1203.22      4.54 o 
   4   3   4        4.61        6.45      1.02 o 
   5   3   4        1.39        5.70      1.67 o 
   6   3   4       12.94        8.65      0.83 o 
   7   3   4        0.39        2.68      0.70 o 
   8   3   4        1.53        6.29      0.73 o 
   9   3   4       16.89       13.59      0.53 o 
  -9   4   4       31.37       32.21      2.28 o 
  -8   4   4       82.29       81.74      3.75 o 
  -7   4   4      157.74      170.71      6.78 o 
  -6   4   4      303.99      291.66      7.88 o 
  -5   4   4      774.39      786.35      4.05 o 
  -4   4   4     1952.04     1899.30      9.13 o 
  -3   4   4     4295.90     4117.25     46.97 o 
  -2   4   4     2671.58     2654.19     32.04 o 
  -1   4   4     6252.46     5990.07     62.56 o 
   0   4   4     6468.10     6390.28     78.94 o 
   1   4   4     2014.49     2153.45     40.67 o 
   2   4   4     4203.44     3926.29      7.98 o 
   3   4   4     4846.96     4944.22     45.25 o 
   4   4   4     1658.11     1657.24     40.61 o 
   5   4   4      237.86      207.43      2.58 o 
   6   4   4      781.00      869.14     40.93 o 
   7   4   4      287.45      289.52      6.42 o 
   8   4   4      435.93      483.34     28.44 o 
   9   4   4      188.88      211.40      1.32 o 
  -9   5   4        4.60        6.61      0.60 o 
  -8   5   4       17.30       20.26      0.90 o 
  -7   5   4       29.49       29.80      0.90 o 
  -6   5   4      297.92      253.67      6.97 o 
  -5   5   4      251.79      251.48      6.05 o 
  -4   5   4      193.19      155.89      2.92 o 
  -3   5   4      135.37      158.42      3.35 o 
  -2   5   4      211.31      220.31      1.61 o 
  -1   5   4     1904.89     2026.56      7.83 o 
   0   5   4     1209.85     1270.65      6.36 o 
   1   5   4      345.06      496.79     26.01 o 
   2   5   4      316.04      285.18      2.30 o 
   3   5   4        1.58        3.25      0.83 o 
   4   5   4        4.65       10.53      1.87 o 
   5   5   4      570.47      557.50      8.86 o 
   6   5   4      329.81      297.70      2.58 o 
   7   5   4      100.88       78.76      1.29 o 
   8   5   4      186.05      134.92      5.94 o 
   9   5   4        1.54        1.82      0.54 o 
  -9   6   4       42.62       52.90      0.68 o 
  -8   6   4        2.43        3.35      0.78 o 
  -7   6   4       44.70       49.70      1.06 o 
  -6   6   4      955.97      870.72      3.48 o 
  -5   6   4     1195.29     1262.14     12.66 o 
  -4   6   4     2570.89     2400.01     11.58 o 
  -3   6   4     4274.28     3959.41     13.21 o 
  -2   6   4     3117.48     2822.19     12.65 o 
  -1   6   4     3836.69     3644.18     26.81 o 
   0   6   4     6372.53     6336.72     79.44 o 
   1   6   4    12991.12    13386.29    102.62 o 
   2   6   4     6573.11     6548.94     40.83 o 
   3   6   4     1407.57     1425.27     10.61 o 
   4   6   4     1473.33     1475.96     20.36 o 
   5   6   4      323.19      351.28      4.30 o 
   6   6   4      311.11      348.06      8.97 o 
   7   6   4       35.25       53.25      3.02 o 
   8   6   4        0.38        2.63      0.97 o 
  -8   7   4        0.80        2.11      0.55 o 
  -7   7   4        2.27        2.88      0.66 o 
  -6   7   4       73.14       60.71      0.89 o 
  -5   7   4      181.02      160.72      1.24 o 
  -4   7   4      263.58      232.07      2.89 o 
  -3   7   4      127.18      122.72      1.45 o 
  -2   7   4      600.20      561.10      4.83 o 
  -1   7   4      216.95      222.69      2.02 o 
   0   7   4      431.29      446.35     11.60 o 
   1   7   4     1043.87     1207.29      5.73 o 
   2   7   4       17.28       25.07      1.22 o 
   3   7   4       90.17      106.10      2.42 o 
   4   7   4        9.86       10.69      0.84 o 
   5   7   4      109.15      141.89      1.91 o 
   6   7   4        1.24       15.14      7.73 o 
   7   7   4       44.68       65.22      1.42 o 
   8   7   4        5.93       18.06      0.86 o 
  -8   8   4      174.95      177.04      1.45 o 
  -7   8   4       70.71       58.01      2.16 o 
  -6   8   4      129.15      122.64      1.48 o 
  -5   8   4      743.91      711.82      2.96 o 
  -4   8   4      645.83      583.52      3.64 o 
  -3   8   4      417.89      424.86      2.76 o 
  -2   8   4     3552.37     3203.59      7.79 o 
  -1   8   4     3488.99     3376.66     14.36 o 
   0   8   4      908.01      870.50      5.14 o 
   1   8   4     1451.59     1331.12      9.26 o 
   2   8   4     1932.22     1948.16      8.91 o 
   3   8   4     1620.75     1647.44     56.01 o 
   4   8   4     2246.61     2283.23     23.30 o 
   5   8   4     1667.80     1816.82     42.42 o 
   6   8   4      218.09      230.31      4.38 o 
   7   8   4      153.05      158.32      1.70 o 
   8   8   4      150.41      191.07     20.23 o 
  -8   9   4       98.53      108.88      1.19 o 
  -7   9   4       98.28      101.71      1.57 o 
  -6   9   4        6.87        8.42      0.71 o 
  -5   9   4        2.04        5.71      0.91 o 
  -4   9   4       28.62       23.06      0.89 o 
  -3   9   4      521.13      488.55      6.42 o 
  -2   9   4      140.37      114.93      2.00 o 
  -1   9   4      152.50      165.45      2.32 o 
   0   9   4      106.50       94.98      1.78 o 
   1   9   4       71.94       78.35      2.77 o 
   2   9   4      413.38      364.33      2.71 o 
   3   9   4      745.66      790.06     21.69 o 
   4   9   4      448.94      431.48      3.10 o 
   5   9   4        3.45        4.79      0.86 o 
   6   9   4       32.47       22.07      1.24 o 
   7   9   4       16.49       12.22      0.72 o 
   8   9   4        3.36        9.21      0.53 o 
  -7  10   4      283.31      273.87      2.95 o 
  -6  10   4      445.92      384.77      2.60 o 
  -5  10   4      387.76      331.19      2.91 o 
  -4  10   4      691.54      634.44      7.84 o 
  -3  10   4      938.79      923.56      9.09 o 
  -2  10   4     2137.67     2015.83     21.35 o 
  -1  10   4     1505.68     1583.39     28.53 o 
   0  10   4     2099.55     2157.24     19.18 o 
   1  10   4     2081.69     2040.42     52.95 o 
   2  10   4     1728.24     1745.84     51.72 o 
   3  10   4     1175.51     1129.54     25.73 o 
   4  10   4      167.06      160.29      2.95 o 
   5  10   4      493.66      534.32      6.55 o 
   6  10   4      141.91      135.67      1.53 o 
   7  10   4      114.42      130.68      3.58 o 
  -7  11   4        5.12        5.16      0.54 o 
  -6  11   4       21.91       22.63      0.74 o 
  -5  11   4      193.52      200.39      1.83 o 
  -4  11   4      101.60       98.55      2.05 o 
  -3  11   4      212.68      214.13      4.04 o 
  -2  11   4       36.37       35.06      0.69 o 
  -1  11   4      510.94      510.86      2.86 o 
   0  11   4      213.96      214.31      2.28 o 
   1  11   4      135.25      120.60      1.59 o 
   2  11   4       55.49       64.42      1.34 o 
   3  11   4      236.33      217.63      3.34 o 
   4  11   4       51.56       66.82      1.04 o 
   5  11   4       32.49       34.05      1.05 o 
   6  11   4        4.57        8.29      0.94 o 
   7  11   4        2.92        7.45      0.99 o 
  -6  12   4        8.49        7.86      0.87 o 
  -5  12   4       36.57       32.76      1.14 o 
  -4  12   4      421.54      378.78      2.32 o 
  -3  12   4      577.66      540.12      7.49 o 
  -2  12   4      320.54      303.03      1.60 o 
  -1  12   4      559.90      546.69      5.54 o 
   0  12   4     2096.59     1999.07     38.94 o 
   1  12   4      964.97      938.73      3.82 o 
   2  12   4      292.48      312.53      8.14 o 
   3  12   4     1141.08     1230.48     14.46 o 
   4  12   4      335.32      366.76      6.54 o 
   5  12   4      293.51      307.41      8.37 o 
   6  12   4      165.52      177.48      1.35 o 
  -6  13   4      100.58      106.36      7.68 o 
  -5  13   4       90.41       95.35      1.05 o 
  -4  13   4      140.52      136.69      1.44 o 
  -3  13   4      216.00      242.57      2.43 o 
  -2  13   4      200.20      206.34      2.89 o 
  -1  13   4      185.51      189.81      1.51 o 
   0  13   4       15.56       10.57      0.59 o 
   1  13   4        1.28        1.45      0.60 o 
   2  13   4        8.04       10.56      0.71 o 
   3  13   4      216.31      216.74      2.16 o 
   4  13   4      104.83      101.66      4.26 o 
   5  13   4       32.55       30.12      0.71 o 
   6  13   4        0.68        4.24      0.97 o 
  -5  14   4       62.56       42.01      1.02 o 
  -4  14   4      219.99      221.14      1.69 o 
  -3  14   4      377.50      371.00     11.32 o 
  -2  14   4      801.22      783.42     13.99 o 
  -1  14   4     1005.15      926.45      5.07 o 
   0  14   4      273.89      287.08      2.01 o 
   1  14   4      346.47      348.52      6.48 o 
   2  14   4      207.97      223.37      5.73 o 
   3  14   4      125.20      165.17      1.82 o 
   4  14   4       82.66       86.12      1.12 o 
   5  14   4      105.10      126.45      1.26 o 
  -4  15   4      114.12      128.63      9.72 o 
  -3  15   4      129.53      154.13      4.42 o 
  -2  15   4       23.40       26.89      0.84 o 
  -1  15   4        5.81        9.20      0.98 o 
   0  15   4       42.91       44.00      0.96 o 
   1  15   4      124.40      117.19      1.24 o 
   2  15   4       40.37       48.00      2.39 o 
   3  15   4       13.45       17.64      0.98 o 
   4  15   4       90.89       94.17      1.23 o 
  -2  16   4       28.12       24.90      0.91 o 
  -1  16   4       99.02      116.07      4.79 o 
   0  16   4       88.86       90.54      1.25 o 
   1  16   4      447.54      459.67      2.99 o 
   2  16   4      446.26      443.12      1.83 o 
  -9   1   5      248.39      244.12      6.67 o 
  -8   1   5      118.08      114.87      3.29 o 
  -7   1   5        0.29        3.07      1.01 o 
  -6   1   5      316.58      299.63      8.42 o 
  -5   1   5        1.30        3.03      1.75 o 
  -4   1   5       81.62       92.17      1.16 o 
  -3   1   5      181.45      189.59      1.80 o 
  -2   1   5     1222.44     1456.62      5.87 o 
  -1   1   5       14.25       13.10      1.66 o 
   0   1   5     3178.87     3707.09     22.53 o 
   1   1   5       49.71       65.90      1.89 o 
   2   1   5      428.88      593.71     11.35 o 
   3   1   5      343.79      347.96      9.38 o 
   4   1   5        1.58        0.71      0.71 o 
   5   1   5        0.04        1.33      0.97 o 
   6   1   5        4.79        6.59      1.32 o 
   7   1   5       27.57       21.29      0.77 o 
   8   1   5       44.72       41.31      0.93 o 
   9   1   5       69.26       67.31      3.88 o 
  -9   2   5        3.57        4.52      0.77 o 
  -8   2   5        0.82        0.65      0.65 o 
  -7   2   5      110.49      122.91      1.28 o 
  -6   2   5      140.50      155.12      3.36 o 
  -5   2   5      419.29      450.46      9.74 o 
  -4   2   5       59.21       72.51      1.43 o 
  -3   2   5       88.57       78.32      1.17 o 
  -2   2   5       50.61       72.42      4.10 o 
  -1   2   5     1112.96     1299.44     24.92 o 
   0   2   5      918.86     1050.83     11.96 o 
   1   2   5      902.04      977.61     13.42 o 
   2   2   5      139.02      181.35      4.52 o 
   3   2   5        0.37        5.44      0.93 o 
   4   2   5       29.45       28.69      0.89 o 
   5   2   5       33.17       52.46      1.95 o 
   6   2   5       10.02        9.92      0.86 o 
   7   2   5      276.84      243.13      2.64 o 
   8   2   5        2.05        2.77      0.72 o 
   9   2   5        4.06        7.11      1.44 o 
  -9   3   5       24.17       24.91      0.90 o 
  -8   3   5       27.28       32.80      0.90 o 
  -7   3   5       72.79       80.06      1.39 o 
  -6   3   5        5.24        1.73      1.37 o 
  -5   3   5      480.61      492.75      8.69 o 
  -4   3   5      481.71      494.52      6.84 o 
  -3   3   5        0.42        1.99      0.80 o 
  -2   3   5       87.15       78.20      0.90 o 
  -1   3   5       16.72       43.45      1.03 o 
   0   3   5        2.11       12.57      3.27 o 
   1   3   5      122.45      175.10      3.56 o 
   2   3   5      217.99      176.36      1.66 o 
   3   3   5      224.30      285.44      4.69 o 
   4   3   5      106.33       94.88      4.06 o 
   5   3   5      181.51      187.37     15.04 o 
   6   3   5       94.89       77.62      7.57 o 
   7   3   5        1.52        0.23      1.44 o 
   8   3   5        1.55        1.31      1.00 o 
   9   3   5       43.03       48.35      1.27 o 
  -9   4   5       11.52       11.59      0.79 o 
  -8   4   5       38.29       40.31      6.84 o 
  -7   4   5        0.11        2.23      0.58 o 
  -6   4   5       15.10       14.18      0.75 o 
  -5   4   5       23.87       26.85      1.58 o 
  -4   4   5      357.68      370.39      5.21 o 
  -3   4   5      340.36      310.43      4.36 o 
  -2   4   5     1558.25     1673.69     12.94 o 
  -1   4   5       65.98       95.19      1.15 o 
   0   4   5      609.26      660.05     13.64 o 
   1   4   5        1.48        8.52      0.84 o 
   2   4   5      108.01      132.67      2.24 o 
   3   4   5        1.98        6.11      0.88 o 
   4   4   5      524.96      548.78      4.92 o 
   5   4   5      191.57      190.78      2.54 o 
   6   4   5       58.52       57.41      1.83 o 
   7   4   5        0.81        1.20      0.83 o 
   8   4   5        1.99        5.58      0.82 o 
   9   4   5        1.54        1.39      0.50 o 
  -9   5   5        7.45       10.05      0.70 o 
  -8   5   5       59.65       57.27      1.30 o 
  -7   5   5       12.18       17.50      0.88 o 
  -6   5   5       23.80       26.64      0.80 o 
  -5   5   5       91.37       87.85      0.99 o 
  -4   5   5      533.89      488.28     19.20 o 
  -3   5   5      162.31      137.18      1.36 o 
  -2   5   5      365.20      349.73      2.92 o 
  -1   5   5      254.21      277.23      2.00 o 
   0   5   5      539.79      612.61      2.40 o 
   1   5   5       14.17       32.80      4.43 o 
   2   5   5      246.90      273.28      2.56 o 
   3   5   5       46.25       64.53      2.98 o 
   4   5   5        0.21        2.22      1.13 o 
   5   5   5        6.59        3.72      0.90 o 
   6   5   5       36.06       39.29      2.55 o 
   7   5   5       11.09        9.08      1.27 o 
   8   5   5       41.23       34.84      0.94 o 
  -8   6   5       21.80       24.00      1.00 o 
  -7   6   5      111.13      102.89      3.14 o 
  -6   6   5      226.30      201.37      1.80 o 
  -5   6   5      146.70      151.37      1.78 o 
  -4   6   5     1524.01     1583.38     27.27 o 
  -3   6   5      233.16      237.96      4.23 o 
  -2   6   5       55.19       49.44      1.90 o 
  -1   6   5     1237.88     1204.99      4.31 o 
   0   6   5     1476.06     1547.42      8.09 o 
   1   6   5      469.95      500.69      4.01 o 
   2   6   5     1086.21     1097.00     14.86 o 
   3   6   5       81.57       77.23      1.72 o 
   4   6   5       19.16        9.22      0.89 o 
   5   6   5       53.42       43.59      1.98 o 
   6   6   5       95.31      104.10      1.65 o 
   7   6   5       13.36       13.10      0.99 o 
   8   6   5        0.07        0.44      0.83 o 
  -8   7   5       64.50       71.01      3.40 o 
  -7   7   5        3.57        6.42      0.63 o 
  -6   7   5        0.81       -0.34      0.86 o 
  -5   7   5      121.71      131.73      4.23 o 
  -4   7   5       97.35       97.40      2.25 o 
  -3   7   5      142.83      126.28      1.63 o 
  -2   7   5      121.98      111.32      1.39 o 
  -1   7   5        3.90        5.36      1.10 o 
   0   7   5      413.02      506.31      3.95 o 
   1   7   5      450.26      452.32      9.74 o 
   2   7   5        3.24        3.37      1.54 o 
   3   7   5        3.04        2.52      2.92 o 
   4   7   5       43.56       44.10      1.18 o 
   5   7   5      646.95      620.78      5.49 o 
   6   7   5       74.19       61.68      1.13 o 
   7   7   5       99.18       98.05     11.48 o 
   8   7   5        9.58        6.96      1.57 o 
  -8   8   5       12.85       14.41      1.37 o 
  -7   8   5       50.25       58.38      0.95 o 
  -6   8   5       12.10        7.35      0.80 o 
  -5   8   5        9.92       13.70      0.85 o 
  -4   8   5      355.49      333.30      2.20 o 
  -3   8   5      288.60      281.34      2.71 o 
  -2   8   5     1034.34     1007.43     11.78 o 
  -1   8   5      498.29      490.75      5.04 o 
   0   8   5      495.45      543.33      7.64 o 
   1   8   5      361.51      372.11      3.77 o 
   2   8   5      624.30      574.31      3.92 o 
   3   8   5      678.61      686.76      4.60 o 
   4   8   5       73.47       65.79      1.35 o 
   5   8   5        6.66       11.20      0.79 o 
   6   8   5       26.27       22.06      1.22 o 
   7   8   5        3.32        1.44      0.73 o 
   8   8   5        0.03        0.51      0.65 o 
  -7   9   5       30.60       33.41      0.70 o 
  -6   9   5       26.04       23.04      1.01 o 
  -5   9   5       86.13       77.12      2.43 o 
  -4   9   5      397.95      371.63      2.77 o 
  -3   9   5      122.51      113.76      1.52 o 
  -2   9   5        5.68        8.02      0.56 o 
  -1   9   5      137.26      120.94      1.13 o 
   0   9   5      146.62      161.03      2.69 o 
   1   9   5       25.04       30.05      1.53 o 
   2   9   5       96.89      106.97      2.30 o 
   3   9   5      678.65      655.09     14.98 o 
   4   9   5       10.42        6.19      1.02 o 
   5   9   5        1.17        9.22      1.21 o 
   6   9   5        6.45       11.11      0.93 o 
   7   9   5       21.16       19.73      0.81 o 
  -7  10   5        2.35        1.87      0.62 o 
  -6  10   5      182.66      178.55      1.53 o 
  -5  10   5      915.16      947.12     33.44 o 
  -4  10   5      402.09      436.83     19.22 o 
  -3  10   5      582.66      570.17      9.38 o 
  -2  10   5     1860.96     1815.16     19.80 o 
  -1  10   5      487.48      496.00      6.70 o 
   0  10   5      572.98      555.05      3.92 o 
   1  10   5      540.71      515.81      6.10 o 
   2  10   5      111.88      112.26      3.35 o 
   3  10   5      148.13      144.43      1.52 o 
   4  10   5      829.80      743.58      3.50 o 
   5  10   5      380.29      334.67      5.45 o 
   6  10   5       95.20       78.32      1.20 o 
   7  10   5        4.70        5.44      1.64 o 
  -7  11   5       12.15       11.07      0.52 o 
  -6  11   5       31.04       34.95      0.89 o 
  -5  11   5      212.70      221.84      3.36 o 
  -4  11   5      291.88      236.60      5.72 o 
  -3  11   5       56.68       51.04      1.16 o 
  -2  11   5       34.08       28.15      0.71 o 
  -1  11   5       47.36       48.54      1.05 o 
   0  11   5       80.69       91.14      1.00 o 
   1  11   5       62.92       55.60      1.01 o 
   2  11   5      342.17      272.48      2.22 o 
   3  11   5      438.65      402.00      2.98 o 
   4  11   5      220.58      195.85      1.51 o 
   5  11   5      123.85       96.75      1.37 o 
   6  11   5      106.23       90.68      1.17 o 
  -6  12   5      215.50      224.70      7.53 o 
  -5  12   5      173.27      179.55      1.95 o 
  -4  12   5      195.09      192.85      1.62 o 
  -3  12   5      201.40      199.40      1.65 o 
  -2  12   5       57.44       69.38      2.19 o 
  -1  12   5      287.36      293.46      3.07 o 
   0  12   5      557.70      534.09      2.37 o 
   1  12   5      389.00      372.57      7.15 o 
   2  12   5      946.12      818.19      4.44 o 
   3  12   5      216.13      189.44      2.60 o 
   4  12   5       69.94       53.66      1.10 o 
   5  12   5       10.32        7.80      0.75 o 
   6  12   5       25.96       26.32      0.93 o 
  -5  13   5        1.67        2.93      0.57 o 
  -4  13   5       22.60       24.69      0.67 o 
  -3  13   5        8.55       11.66      0.89 o 
  -2  13   5       13.28       21.89      0.95 o 
  -1  13   5      271.68      282.24      3.72 o 
   0  13   5      173.55      178.56      2.66 o 
   1  13   5      166.35      158.23      2.80 o 
   2  13   5        6.97        7.02      0.68 o 
   3  13   5       10.40       11.66      0.79 o 
   4  13   5       92.65       78.44      1.16 o 
   5  13   5       24.26       18.00      0.63 o 
  -4  14   5      333.67      355.07      3.37 o 
  -3  14   5      513.25      569.01      7.10 o 
  -2  14   5      376.50      390.29      2.78 o 
  -1  14   5      926.85      924.44      3.37 o 
   0  14   5      899.47      873.71      6.02 o 
   1  14   5      342.26      317.60      2.44 o 
   2  14   5      436.30      465.50      4.52 o 
   3  14   5      182.69      185.79      9.19 o 
   4  14   5       60.99       51.01      1.82 o 
  -3  15   5        3.19       14.31      0.79 o 
  -2  15   5       23.60       31.66      1.04 o 
  -1  15   5        0.14        4.04      3.27 o 
   0  15   5       23.51       18.92      0.72 o 
   1  15   5       32.23       44.80      2.74 o 
   2  15   5      209.81      205.08     11.60 o 
   3  15   5       54.25       44.17      1.14 o 
   0  16   5      153.80      153.85      1.66 o 
   1  16   5      338.17      337.84      2.23 o 
   2  16   5      126.30      122.55      1.34 o 
  -9   0   6       34.78       35.81      0.83 o 
  -8   0   6       90.48       90.74      5.60 o 
  -7   0   6      761.89      654.10    385.09 o 
  -6   0   6     3395.01     3059.66    100.46 o 
  -5   0   6     1817.50     1749.85     58.01 o 
  -4   0   6     1829.76     1835.47      7.25 o 
  -3   0   6     2051.23     1968.71     10.68 o 
  -2   0   6     2714.89     2534.74     11.64 o 
  -1   0   6     3197.85     3331.01     80.05 o 
   0   0   6      388.16      434.03    126.64 o 
   1   0   6     1950.89     1904.86     10.51 o 
   2   0   6     3733.48     3706.55    255.98 o 
   3   0   6     1655.07     1880.69      6.43 o 
   4   0   6     1597.98     1534.16     69.42 o 
   5   0   6      793.02      822.00     89.41 o 
   6   0   6      168.40      176.38      3.12 o 
   7   0   6      243.05      255.92     11.02 o 
   8   0   6       22.42       31.33      1.12 o 
  -9   1   6       15.01       14.49      0.71 o 
  -8   1   6       46.01       38.69      4.05 o 
  -7   1   6      263.22      220.71      2.31 o 
  -6   1   6      249.76      229.52      2.55 o 
  -5   1   6       51.65       95.21      1.45 o 
  -4   1   6      457.80      401.64      9.62 o 
  -3   1   6      110.64       85.96      1.35 o 
  -2   1   6        2.82        5.24      0.56 o 
  -1   1   6     3277.36     3459.37     43.53 o 
   0   1   6      549.42      658.58      9.78 o 
   1   1   6     1365.95     1546.04     14.77 o 
   2   1   6      990.37     1058.33      9.19 o 
   3   1   6     1755.49     1894.81     42.72 o 
   4   1   6      145.85      150.44      1.72 o 
   5   1   6       60.98       46.59      1.74 o 
   6   1   6      260.85      195.22      2.38 o 
   7   1   6       23.19       13.68      0.68 o 
   8   1   6        5.40        1.21      0.75 o 
  -9   2   6      140.04      145.47      1.35 o 
  -8   2   6       46.91       51.90      3.10 o 
  -7   2   6       91.21       81.20      6.31 o 
  -6   2   6      156.89      159.85      1.29 o 
  -5   2   6      572.75      599.75      6.24 o 
  -4   2   6     2135.14     2054.10     24.16 o 
  -3   2   6     3935.19     3781.35      8.23 o 
  -2   2   6     4497.60     4214.59      7.99 o 
  -1   2   6     5046.21     4765.66      9.17 o 
   0   2   6    10473.66     9866.11     15.72 o 
   1   2   6     8484.85     7976.53    231.44 o 
   2   2   6     4965.85     4879.44    111.16 o 
   3   2   6     3723.31     3664.87     16.34 o 
   4   2   6     1973.32     2059.55      8.56 o 
   5   2   6     1263.14     1121.61     38.63 o 
   6   2   6      276.09      263.30     19.44 o 
   7   2   6      266.11      266.52      3.64 o 
   8   2   6       42.46       62.26      1.12 o 
  -9   3   6        5.32       10.09      0.66 o 
  -8   3   6       14.48       14.66      7.75 o 
  -7   3   6       99.81      116.41      4.65 o 
  -6   3   6        8.62        6.28      1.10 o 
  -5   3   6     2036.50     1792.94     30.91 o 
  -4   3   6      487.43      439.22      6.51 o 
  -3   3   6      693.57      621.24      3.87 o 
  -2   3   6     2630.13     2704.72      6.89 o 
  -1   3   6      233.39      196.06      6.85 o 
   0   3   6      358.04      417.32      2.88 o 
   1   3   6     2592.90     2800.92     11.31 o 
   2   3   6      283.41      352.85      2.85 o 
   3   3   6      122.57      135.73      2.07 o 
   4   3   6      136.75      140.34      1.80 o 
   5   3   6      403.87      369.76      6.76 o 
   6   3   6       12.92       11.37      1.11 o 
   7   3   6       11.65       10.37      1.52 o 
   8   3   6       29.92       21.59      0.88 o 
  -8   4   6      141.09      174.30      1.90 o 
  -7   4   6      765.13      822.92     16.05 o 
  -6   4   6      286.22      324.92      6.41 o 
  -5   4   6      448.57      429.27      4.99 o 
  -4   4   6     1931.03     1911.81     25.75 o 
  -3   4   6     1337.12     1285.67      8.14 o 
  -2   4   6     5179.12     4893.32     14.43 o 
  -1   4   6     2485.11     2290.64     33.90 o 
   0   4   6     2018.55     1877.99     20.35 o 
   1   4   6     3207.39     3083.85     75.32 o 
   2   4   6     2138.92     2188.07     31.61 o 
   3   4   6     1631.49     1562.01     23.84 o 
   4   4   6      351.61      383.31     11.69 o 
   5   4   6      763.76      777.99      5.49 o 
   6   4   6      294.05      311.32      2.73 o 
   7   4   6       55.33       86.02      2.94 o 
   8   4   6       63.61       82.13      1.78 o 
  -8   5   6       30.42       32.55      0.98 o 
  -7   5   6       40.46       36.25      0.87 o 
  -6   5   6       49.83       40.43      0.91 o 
  -5   5   6        1.72        4.26      0.55 o 
  -4   5   6       22.29       31.31      0.70 o 
  -3   5   6      732.91      662.68      8.82 o 
  -2   5   6      483.59      452.36      2.96 o 
  -1   5   6     1186.22     1163.13     17.45 o 
   0   5   6     1248.82     1416.56     12.80 o 
   1   5   6      150.01      181.54      9.12 o 
   2   5   6      388.43      475.16      7.44 o 
   3   5   6      414.29      435.24     14.41 o 
   4   5   6      398.89      399.89     10.30 o 
   5   5   6      316.97      267.48      8.04 o 
   6   5   6        0.32        8.14      0.88 o 
   7   5   6       59.57       50.55      1.37 o 
   8   5   6       24.58       19.70      1.14 o 
  -8   6   6       20.40       19.54      1.00 o 
  -7   6   6      114.65      128.90      2.55 o 
  -6   6   6       34.00       37.93      1.21 o 
  -5   6   6      741.39      748.68     10.09 o 
  -4   6   6      959.64      953.86     11.33 o 
  -3   6   6      252.83      273.22      6.98 o 
  -2   6   6     2549.54     2241.58      7.04 o 
  -1   6   6     6292.30     5949.25     34.96 o 
   0   6   6     6917.36     6894.37     22.76 o 
   1   6   6     3361.13     3291.68     51.35 o 
   2   6   6     2610.02     2894.44     19.78 o 
   3   6   6     2463.21     2510.11     35.14 o 
   4   6   6     1286.31     1289.52      7.38 o 
   5   6   6      700.89      668.89      6.60 o 
   6   6   6      268.50      303.74      3.74 o 
   7   6   6      123.88      168.31      7.44 o 
   8   6   6       15.08       22.60      3.26 o 
  -8   7   6        3.27        2.63      0.71 o 
  -7   7   6       44.47       46.10      0.87 o 
  -6   7   6       53.22       57.65      1.66 o 
  -5   7   6      132.19      135.20      3.31 o 
  -4   7   6     1012.60      910.56      9.37 o 
  -3   7   6     2399.80     2202.60     17.16 o 
  -2   7   6      672.93      630.02      2.53 o 
  -1   7   6      327.28      344.64      5.15 o 
   0   7   6      412.67      455.52      6.31 o 
   1   7   6      152.28      163.59      4.70 o 
   2   7   6      390.50      428.15      8.43 o 
   3   7   6      369.74      361.81      2.95 o 
   4   7   6       53.20       50.20      1.45 o 
   5   7   6        2.06        4.39      0.80 o 
   6   7   6       27.98       17.89      1.79 o 
   7   7   6       26.87       21.10      0.74 o 
   8   7   6        3.63        9.51      0.54 o 
  -7   8   6       36.13       46.59      0.84 o 
  -6   8   6      396.77      383.61      2.14 o 
  -5   8   6      114.23      111.70      1.08 o 
  -4   8   6      325.57      346.05      8.32 o 
  -3   8   6     4874.32     4351.28     18.15 o 
  -2   8   6     2040.92     1889.21     28.27 o 
  -1   8   6      660.77      625.18      5.99 o 
   0   8   6     1449.77     1395.87     10.33 o 
   1   8   6      907.25      929.57     18.65 o 
   2   8   6      746.82      696.64     11.69 o 
   3   8   6      906.60      901.01     10.70 o 
   4   8   6      704.63      728.13     15.07 o 
   5   8   6      181.44      193.98      6.89 o 
   6   8   6      268.04      280.24      5.65 o 
   7   8   6      217.04      255.06     16.27 o 
  -7   9   6       31.62       37.98      2.55 o 
  -6   9   6      194.88      178.48     13.56 o 
  -5   9   6      215.67      203.18      2.07 o 
  -4   9   6       61.08       67.18      1.39 o 
  -3   9   6       87.29       82.83      1.15 o 
  -2   9   6        1.34        6.51      1.06 o 
  -1   9   6      150.57      145.96      1.28 o 
   0   9   6      418.76      428.70      2.88 o 
   1   9   6      717.43      717.52      5.37 o 
   2   9   6      248.95      260.40      4.99 o 
   3   9   6      153.80      136.48      3.49 o 
   4   9   6      352.26      332.33      5.98 o 
   5   9   6      156.70      133.04      2.00 o 
   6   9   6       40.16       32.91      1.26 o 
   7   9   6        0.54        3.31      0.60 o 
  -7  10   6        9.13       14.95      1.33 o 
  -6  10   6      259.59      251.22     18.39 o 
  -5  10   6      702.91      652.04      2.85 o 
  -4  10   6     1020.50      907.14      6.00 o 
  -3  10   6      364.70      337.89      4.50 o 
  -2  10   6       36.62       43.78      0.89 o 
  -1  10   6     1112.35     1097.14      5.20 o 
   0  10   6     1027.52     1052.35      5.78 o 
   1  10   6     1631.44     1558.98     16.59 o 
   2  10   6     1380.62     1281.82      4.80 o 
   3  10   6      641.04      643.43      4.49 o 
   4  10   6     1020.28     1018.85     23.12 o 
   5  10   6      252.92      270.37      1.97 o 
   6  10   6      198.68      232.77      7.07 o 
  -6  11   6       68.47       70.78      0.93 o 
  -5  11   6       23.11       20.19      0.92 o 
  -4  11   6      145.12      149.91      1.53 o 
  -3  11   6      239.37      231.12      2.23 o 
  -2  11   6      785.19      837.28     10.50 o 
  -1  11   6      522.15      515.58      2.77 o 
   0  11   6      340.45      337.11      5.99 o 
   1  11   6      209.78      202.89      4.33 o 
   2  11   6      150.75      155.95      2.14 o 
   3  11   6       19.27       18.16      2.30 o 
   4  11   6        1.45        1.68      0.66 o 
   5  11   6       21.25       23.09      1.37 o 
   6  11   6        0.50        2.02      0.59 o 
  -6  12   6       30.16       32.53      0.62 o 
  -5  12   6       64.38       76.89      4.73 o 
  -4  12   6       86.09       79.45      1.11 o 
  -3  12   6      203.90      176.58      1.71 o 
  -2  12   6      746.78      699.83     12.18 o 
  -1  12   6     1355.63     1335.60      4.99 o 
   0  12   6      319.20      312.02      5.06 o 
   1  12   6      565.16      580.58      3.24 o 
   2  12   6     1100.63     1059.32      4.44 o 
   3  12   6      286.04      299.81      1.76 o 
   4  12   6      120.24      140.68      1.49 o 
   5  12   6       98.30      120.15      1.70 o 
  -5  13   6      189.81      216.31      9.12 o 
  -4  13   6       84.71       85.81      1.67 o 
  -3  13   6      108.22      101.86      1.14 o 
  -2  13   6      211.12      212.98      1.74 o 
  -1  13   6       26.13       28.91      0.82 o 
   0  13   6      113.86      132.98      1.51 o 
   1  13   6       35.02       38.26      1.24 o 
   2  13   6       38.71       53.49      1.16 o 
   3  13   6        1.57        6.05      1.05 o 
   4  13   6       30.03       25.13      2.03 o 
   5  13   6       12.24        6.95      1.52 o 
  -4  14   6       26.48       19.96      0.80 o 
  -3  14   6      182.98      183.23      1.88 o 
  -2  14   6      197.76      195.44      2.03 o 
  -1  14   6      131.92      139.71      1.11 o 
   0  14   6      449.66      410.50      2.82 o 
   1  14   6      333.68      354.90      3.14 o 
   2  14   6      166.18      207.59      2.22 o 
   3  14   6      309.94      337.51      2.67 o 
   4  14   6      226.13      251.68      1.96 o 
  -3  15   6      222.26      233.40      1.56 o 
  -2  15   6      129.06      150.12      1.54 o 
  -1  15   6      160.29      171.13      2.41 o 
   0  15   6      175.03      205.88      1.42 o 
   1  15   6        5.70        5.79      0.64 o 
   2  15   6       65.02       72.77      0.88 o 
   3  15   6        3.88        6.57      0.75 o 
   0  16   6      276.19      308.81      1.89 o 
  -8   1   7       14.05       12.10      0.73 o 
  -7   1   7      626.82      591.00      9.26 o 
  -6   1   7       56.76       60.13      1.19 o 
  -5   1   7      277.03      295.70      2.38 o 
  -4   1   7       48.51       46.50      1.58 o 
  -3   1   7       21.89       19.23      1.54 o 
  -2   1   7      153.22      160.29      5.65 o 
  -1   1   7      511.93      528.88      6.52 o 
   0   1   7       56.00       78.89      1.71 o 
   1   1   7       50.21       64.10      4.55 o 
   2   1   7     1804.30     1992.92      9.00 o 
   3   1   7     1029.16     1132.14      5.60 o 
   4   1   7       20.60       48.83     10.63 o 
   5   1   7       19.35       32.12      0.92 o 
   6   1   7       20.21       16.22      1.08 o 
   7   1   7       75.16       63.36      2.96 o 
   8   1   7        7.34        4.81      0.60 o 
  -8   2   7       30.81       25.34      0.69 o 
  -7   2   7        0.02        1.83      1.48 o 
  -6   2   7      111.77      111.91      2.01 o 
  -5   2   7       92.98       87.12      2.21 o 
  -4   2   7      442.25      443.42      7.41 o 
  -3   2   7       60.59       62.46      1.38 o 
  -2   2   7      179.47      212.39      2.06 o 
  -1   2   7      190.86      222.00     19.46 o 
   0   2   7      341.90      400.28      3.53 o 
   1   2   7      182.66      186.69      5.95 o 
   2   2   7      336.38      404.63      4.28 o 
   3   2   7       79.34       87.47      1.80 o 
   4   2   7      393.86      402.54      4.55 o 
   5   2   7       29.73       20.88      0.99 o 
   6   2   7      134.44      120.31      3.18 o 
   7   2   7       28.68       29.57      1.68 o 
   8   2   7       24.73       24.88      0.75 o 
  -8   3   7       22.16       24.80      0.68 o 
  -7   3   7        2.14        2.49      0.73 o 
  -6   3   7        9.47       10.11      0.75 o 
  -5   3   7      493.82      452.23      2.83 o 
  -4   3   7       91.17       91.35      2.16 o 
  -3   3   7      340.96      341.33      3.28 o 
  -2   3   7      544.60      533.37      9.75 o 
  -1   3   7      310.94      311.88      3.11 o 
   0   3   7        5.48        8.03      0.94 o 
   1   3   7      307.28      378.62      4.98 o 
   2   3   7      354.72      402.81      9.94 o 
   3   3   7      273.30      241.78      1.87 o 
   4   3   7       20.08       19.95      2.33 o 
   5   3   7       53.66       49.91      1.55 o 
   6   3   7      121.55      104.26      1.78 o 
   7   3   7        1.55        0.14      1.40 o 
   8   3   7       36.37       31.52      0.69 o 
  -8   4   7        0.53        0.41      0.49 o 
  -7   4   7        2.37        5.34      5.72 o 
  -6   4   7        4.05        7.85      0.89 o 
  -5   4   7       48.34       41.36      2.29 o 
  -4   4   7      635.88      652.39      9.94 o 
  -3   4   7     1151.52     1175.00      4.22 o 
  -2   4   7      250.16      251.28      2.13 o 
  -1   4   7      485.98      432.65      5.57 o 
   0   4   7       57.54       72.35      3.11 o 
   1   4   7        1.74        7.61      1.02 o 
   2   4   7       71.13       95.21      6.26 o 
   3   4   7      203.70      170.71      3.10 o 
   4   4   7      124.48      125.72      1.84 o 
   5   4   7       14.43       13.77      0.93 o 
   6   4   7       16.55       18.03      0.92 o 
   7   4   7       24.46       21.96      1.03 o 
   8   4   7        8.24        7.62      0.60 o 
  -8   5   7        0.68        2.57      0.73 o 
  -7   5   7       15.43       12.28      1.40 o 
  -6   5   7        4.32        2.28      0.43 o 
  -5   5   7        1.84        6.54      1.20 o 
  -4   5   7       89.48       91.66      1.41 o 
  -3   5   7      777.22      754.22     10.70 o 
  -2   5   7       41.49       39.89      1.46 o 
  -1   5   7       10.48       12.08      2.74 o 
   0   5   7      275.20      301.60      5.40 o 
   1   5   7     1572.22     1657.77      7.82 o 
   2   5   7      334.03      330.45      2.49 o 
   3   5   7       25.45       33.64      5.23 o 
   4   5   7      111.59       94.60      2.13 o 
   5   5   7        1.10        2.71      0.94 o 
   6   5   7       65.87       52.16      5.52 o 
   7   5   7       23.44       17.63      2.52 o 
   8   5   7       19.19       19.61      1.09 o 
  -7   6   7       51.18       51.28      3.20 o 
  -6   6   7       26.19       31.06      0.64 o 
  -5   6   7      474.51      496.14      5.60 o 
  -4   6   7       38.36       32.12      0.73 o 
  -3   6   7       11.92        7.60      0.54 o 
  -2   6   7      168.20      165.00      2.92 o 
  -1   6   7      112.67      115.73      4.60 o 
   0   6   7      114.33      113.09      1.79 o 
   1   6   7      848.42      823.15      4.78 o 
   2   6   7      740.22      727.62      7.48 o 
   3   6   7      327.53      304.65      5.13 o 
   4   6   7      113.83       89.92      1.93 o 
   5   6   7      332.24      288.63      4.25 o 
   6   6   7        1.04        1.19      0.92 o 
   7   6   7        2.84        1.55      1.07 o 
  -7   7   7       11.12       18.24      1.54 o 
  -6   7   7       11.50       16.60      3.03 o 
  -5   7   7       77.50       75.44      0.98 o 
  -4   7   7       64.38       67.09      1.07 o 
  -3   7   7       17.98       19.16      0.68 o 
  -2   7   7       15.14       10.44      0.49 o 
  -1   7   7     1484.86     1406.29     22.85 o 
   0   7   7        0.35        7.56      1.74 o 
   1   7   7       32.53       37.54      1.50 o 
   2   7   7       28.55       30.23      2.86 o 
   3   7   7        0.76        2.54      0.77 o 
   4   7   7      251.89      201.37      3.89 o 
   5   7   7        2.28        1.80      0.77 o 
   6   7   7        1.58        4.39      0.68 o 
   7   7   7       47.29       41.23      1.44 o 
  -7   8   7        9.46        9.28      0.59 o 
  -6   8   7      193.45      201.71     18.08 o 
  -5   8   7      145.13      162.47      3.91 o 
  -4   8   7        2.51        6.69      1.62 o 
  -3   8   7      183.77      203.30      2.25 o 
  -2   8   7      567.68      543.98      9.53 o 
  -1   8   7     1383.78     1328.89     15.41 o 
   0   8   7     1305.44     1259.12     16.79 o 
   1   8   7      494.00      451.54      2.65 o 
   2   8   7       68.41       52.52      0.86 o 
   3   8   7       14.66       15.22      0.72 o 
   4   8   7        4.22        3.72      0.74 o 
   5   8   7       60.79       59.99      1.17 o 
   6   8   7       36.21       46.69      1.08 o 
   7   8   7        9.88        9.16      1.68 o 
  -7   9   7        7.05       13.76      0.67 o 
  -6   9   7       13.53       10.48      1.81 o 
  -5   9   7        0.01        0.68      0.64 o 
  -4   9   7       12.89       16.42      0.70 o 
  -3   9   7      435.07      417.17      2.45 o 
  -2   9   7      186.95      199.76      5.50 o 
  -1   9   7       93.32       93.80      2.28 o 
   0   9   7       17.55       25.62      0.62 o 
   1   9   7      134.46      117.21      1.64 o 
   2   9   7      128.32      122.57      2.31 o 
   3   9   7       83.91       69.15      1.15 o 
   4   9   7       33.43       28.21      0.68 o 
   5   9   7      177.67      146.75      1.24 o 
   6   9   7      233.63      204.82      1.51 o 
  -6  10   7       96.91      103.31      6.18 o 
  -5  10   7        1.94        4.12      0.71 o 
  -4  10   7      531.67      526.28      4.07 o 
  -3  10   7     1184.70     1169.60      9.59 o 
  -2  10   7       90.39       96.64      1.75 o 
  -1  10   7      152.31      170.62      3.10 o 
   0  10   7      463.29      442.25     10.49 o 
   1  10   7      422.36      386.19      2.32 o 
   2  10   7      251.97      213.57      2.01 o 
   3  10   7      487.39      431.89      2.53 o 
   4  10   7       18.47       17.63      1.34 o 
   5  10   7       14.64       17.75      0.82 o 
   6  10   7      227.59      200.23      2.35 o 
  -6  11   7        0.00        0.90      0.48 o 
  -5  11   7       36.70       39.33      1.17 o 
  -4  11   7        0.01        0.60      0.57 o 
  -3  11   7      105.24       85.96      1.27 o 
  -2  11   7       51.04       32.42      0.78 o 
  -1  11   7        2.50        6.60      0.88 o 
   0  11   7      107.52      106.56      1.13 o 
   1  11   7      196.28      195.60      4.84 o 
   2  11   7       89.27       90.94      1.01 o 
   3  11   7      201.09      160.87      1.32 o 
   4  11   7      124.34       99.06      2.02 o 
   5  11   7      102.97       88.96      1.57 o 
   6  11   7       57.61       59.51      0.79 o 
  -5  12   7      303.68      328.16      5.23 o 
  -4  12   7      367.04      374.60      3.70 o 
  -3  12   7      168.18      172.11      2.84 o 
  -2  12   7      806.15      849.50     18.36 o 
  -1  12   7      622.09      618.12     10.32 o 
   0  12   7      109.39       99.27      1.40 o 
   1  12   7      238.12      236.15      1.96 o 
   2  12   7       20.49       17.07      1.00 o 
   3  12   7      124.90      118.17      2.10 o 
   4  12   7      226.21      199.49      1.53 o 
   5  12   7       27.51       22.30      0.68 o 
  -4  13   7       10.88       14.40      0.86 o 
  -3  13   7       56.33       61.77      0.73 o 
  -2  13   7      142.42      153.31      2.73 o 
  -1  13   7        0.55        4.13      0.62 o 
   0  13   7        0.81        2.12      0.62 o 
   1  13   7       68.50       67.08      1.13 o 
   2  13   7      156.44      140.99      1.13 o 
   3  13   7      194.31      163.50      2.27 o 
   4  13   7       49.19       46.18      1.22 o 
  -3  14   7      251.49      279.19      1.94 o 
  -2  14   7      348.58      360.62     10.52 o 
  -1  14   7      275.61      271.03      4.58 o 
   0  14   7      204.59      190.63      1.46 o 
   1  14   7      325.85      342.12      4.94 o 
   2  14   7      277.49      256.98      3.45 o 
   3  14   7       54.42       48.22      1.14 o 
  -1  15   7       23.00       25.26      0.84 o 
   0  15   7      194.92      216.51      3.90 o 
   1  15   7      137.61      151.72      1.05 o 
  -8   0   8       53.11       64.26      4.64 o 
  -7   0   8      258.41      273.76      6.20 o 
  -6   0   8      164.47      195.60      2.78 o 
  -5   0   8     1560.31     1442.67     12.07 o 
  -4   0   8     1167.43     1137.97      5.27 o 
  -3   0   8     2503.11     2325.14      5.28 o 
  -2   0   8     4247.79     3741.79     12.81 o 
  -1   0   8     2264.87     2158.79      9.28 o 
   0   0   8     4353.20     4156.23     11.86 o 
   1   0   8     1389.58     1421.94     11.31 o 
   2   0   8      116.26      109.72      2.01 o 
   3   0   8     3928.51     3752.48     39.58 o 
   4   0   8     1037.59     1039.63      4.76 o 
   5   0   8      263.28      307.17      6.24 o 
   6   0   8      230.08      287.77      3.56 o 
   7   0   8        7.32        2.01      1.38 o 
   8   0   8       24.49       40.00      1.33 o 
  -8   1   8       13.91       11.51      0.66 o 
  -7   1   8       31.55       24.25      0.77 o 
  -6   1   8       13.76       12.35      0.82 o 
  -5   1   8      837.90      696.15      3.38 o 
  -4   1   8      441.79      376.10      5.75 o 
  -3   1   8      671.68      625.56     13.96 o 
  -2   1   8      560.61      536.83      9.13 o 
  -1   1   8      566.60      552.87      3.38 o 
   0   1   8      775.01      852.24     31.14 o 
   1   1   8      348.47      401.65      4.47 o 
   2   1   8     2071.21     2032.96      4.31 o 
   3   1   8      203.03      209.49      1.57 o 
   4   1   8      595.43      538.57      4.44 o 
   5   1   8      481.83      442.17     15.53 o 
   6   1   8       12.24       15.42      1.07 o 
   7   1   8       26.57       20.35      1.12 o 
   8   1   8       27.64       19.17      0.83 o 
  -8   2   8        9.27       12.39      0.54 o 
  -7   2   8       80.27       94.06      1.70 o 
  -6   2   8        6.84       12.39      1.36 o 
  -5   2   8       55.07       63.79      1.07 o 
  -4   2   8      928.17      895.58      9.31 o 
  -3   2   8     2318.40     2323.78     37.55 o 
  -2   2   8     1369.59     1216.31      5.30 o 
  -1   2   8     3530.08     3173.25     19.09 o 
   0   2   8     2363.05     2185.59      6.31 o 
   2   2   8     2402.85     2283.03     12.28 o 
   3   2   8      657.03      574.42      2.61 o 
   4   2   8      217.30      226.34      1.72 o 
   5   2   8      587.54      625.94     21.27 o 
   6   2   8      770.65      890.84     46.52 o 
   7   2   8      245.76      324.87      6.10 o 
   8   2   8      103.19      139.34     12.38 o 
  -8   3   8        2.53        6.56      0.47 o 
  -7   3   8      112.26       96.54      3.46 o 
  -6   3   8      354.92      309.70      2.18 o 
  -5   3   8       11.55       10.10      1.07 o 
  -4   3   8      157.65      146.49      3.49 o 
  -3   3   8     1829.79     1684.05     23.44 o 
  -2   3   8     1129.09     1088.50     21.97 o 
  -1   3   8      669.75      577.95      3.61 o 
   0   3   8     2145.34     2270.97     21.55 o 
   2   3   8      106.11      112.89      0.91 o 
   3   3   8     1092.47     1040.50     13.51 o 
   4   3   8      572.52      558.86      3.48 o 
   5   3   8       41.34       30.44      1.63 o 
   6   3   8      387.21      331.31      8.51 o 
   7   3   8       39.01       24.23      0.95 o 
  -8   4   8       82.69       94.19      1.12 o 
  -7   4   8       96.39      108.71      3.11 o 
  -6   4   8      983.44      985.92     20.82 o 
  -5   4   8     1412.15     1402.31     28.05 o 
  -4   4   8      530.54      525.77     11.35 o 
  -3   4   8      523.45      504.10      7.52 o 
  -2   4   8      954.83      930.04     16.53 o 
  -1   4   8     4122.42     3613.25     13.91 o 
   0   4   8     1626.78     1601.94      5.02 o 
   1   4   8     2300.55     2217.49     22.45 o 
   2   4   8     2123.13     1996.90      6.52 o 
   3   4   8     1136.30     1075.53      3.43 o 
   4   4   8     2019.74     1868.82      6.11 o 
   5   4   8      175.61      217.03      2.20 o 
   6   4   8        2.08        2.70      0.93 o 
   7   4   8       21.41       36.01      0.90 o 
  -7   5   8       49.72       53.11      2.49 o 
  -6   5   8        0.41        5.35      0.69 o 
  -5   5   8       13.54       14.86      1.45 o 
  -4   5   8      249.10      226.39      2.50 o 
  -3   5   8        8.57       14.94      0.64 o 
  -2   5   8      630.30      620.96     13.13 o 
  -1   5   8     1190.53     1145.64     12.81 o 
   0   5   8     1010.71     1008.17      3.10 o 
   1   5   8     3698.95     3795.69     44.53 o 
   2   5   8      771.91      773.06      3.34 o 
   3   5   8       76.83       90.58      1.56 o 
   4   5   8       95.67       82.83      1.31 o 
   5   5   8       86.64       98.64      3.63 o 
   6   5   8       31.24       29.36      1.11 o 
   7   5   8       11.87        6.52      0.61 o 
  -7   6   8       51.87       70.27      9.39 o 
  -6   6   8      118.46      153.08      1.33 o 
  -5   6   8      107.21      113.88      1.31 o 
  -4   6   8      180.21      178.21      1.57 o 
  -3   6   8     1478.90     1359.86     17.56 o 
  -2   6   8      882.48      849.80     22.85 o 
  -1   6   8      107.99       80.18      1.42 o 
   0   6   8      744.59      749.70     17.66 o 
   1   6   8     3695.62     3368.36     32.83 o 
   2   6   8     2637.18     2640.04     30.87 o 
   3   6   8      964.76      974.57     24.97 o 
   4   6   8      728.42      708.80      5.09 o 
   5   6   8      323.24      340.25      6.08 o 
   6   6   8      171.26      207.54      3.26 o 
   7   6   8       73.51      103.32      1.10 o 
  -6   7   8      104.95       92.72      8.58 o 
  -5   7   8      440.88      434.75      2.25 o 
  -4   7   8      400.85      360.72      4.57 o 
  -3   7   8      327.96      308.29      1.75 o 
  -2   7   8      925.74      882.56     24.88 o 
  -1   7   8     1333.96     1229.28      9.53 o 
   0   7   8      432.18      392.21      7.65 o 
   1   7   8      124.76      145.26      5.33 o 
   2   7   8      433.24      442.47      4.33 o 
   3   7   8      180.88      176.77      1.87 o 
   4   7   8      173.96      140.55      2.75 o 
   5   7   8      406.46      366.15      6.19 o 
   6   7   8       84.94       83.30      1.06 o 
   7   7   8        9.91        5.29      0.73 o 
  -6   8   8      120.05      144.30      9.60 o 
  -5   8   8      333.32      363.21      2.86 o 
  -4   8   8      938.82      943.47     17.41 o 
  -3   8   8      405.74      357.51      2.32 o 
  -2   8   8      895.57      841.44     11.96 o 
  -1   8   8     3134.10     2734.67      7.17 o 
   0   8   8     2687.09     2541.03     60.78 o 
   1   8   8      303.75      284.25      8.30 o 
   2   8   8      401.35      396.82      1.91 o 
   3   8   8      443.16      409.72      3.09 o 
   4   8   8       29.29       43.78      1.20 o 
   5   8   8      266.02      306.62      2.16 o 
   6   8   8      101.08      146.62      1.21 o 
  -6   9   8       69.63       74.87      7.68 o 
  -5   9   8       74.17       82.12      4.95 o 
  -4   9   8      177.17      159.18      3.43 o 
  -3   9   8      437.27      426.64      3.15 o 
  -2   9   8      116.73      117.70      1.47 o 
  -1   9   8      166.21      175.90      1.84 o 
   0   9   8      323.06      347.19      7.56 o 
   1   9   8       55.15       54.55      1.59 o 
   2   9   8      272.54      266.09      4.23 o 
   3   9   8      228.67      236.36      1.51 o 
   4   9   8       18.17       19.12      0.97 o 
   5   9   8      145.21      145.63      1.44 o 
   6   9   8       28.16       22.75      1.02 o 
  -6  10   8        1.85        4.34      0.59 o 
  -5  10   8       71.38       70.84      5.38 o 
  -4  10   8      132.85      132.55      6.24 o 
  -3  10   8      310.50      294.20      2.13 o 
  -2  10   8     1116.99     1069.26      4.23 o 
  -1  10   8      123.51      128.44      3.99 o 
   0  10   8      369.21      347.02      3.73 o 
   1  10   8      514.91      515.38     13.50 o 
   2  10   8      408.52      450.64      7.53 o 
   3  10   8      717.76      732.83      3.16 o 
   4  10   8      295.82      332.46      2.04 o 
   5  10   8      289.49      318.62      6.25 o 
  -5  11   8      197.19      202.10      5.92 o 
  -4  11   8      313.28      321.48      5.93 o 
  -3  11   8      363.71      372.19      3.29 o 
  -2  11   8      447.72      461.60      5.20 o 
  -1  11   8      121.39      128.78      2.54 o 
   0  11   8       60.80       70.92      1.27 o 
   1  11   8      274.50      266.37      2.09 o 
   2  11   8      193.25      196.31      2.28 o 
   3  11   8      273.93      278.21      1.50 o 
   4  11   8      118.35      114.83      1.27 o 
   5  11   8       12.91       13.57      0.88 o 
  -4  12   8      127.20      144.94      1.12 o 
  -3  12   8      294.18      299.55      1.48 o 
  -2  12   8      753.23      754.43      2.97 o 
  -1  12   8      399.76      363.53      7.63 o 
   0  12   8      493.10      460.36      7.59 o 
   1  12   8      364.95      362.76      3.12 o 
   2  12   8       96.73      104.97      1.53 o 
   3  12   8       72.97       85.72      1.31 o 
   4  12   8      247.02      264.95     15.97 o 
  -3  13   8       83.82       91.82      2.23 o 
  -2  13   8       42.00       40.11      1.46 o 
  -1  13   8      104.05       88.15      4.19 o 
   0  13   8      258.18      263.19      3.56 o 
   1  13   8      151.27      181.61      4.06 o 
   2  13   8        3.09        4.44      0.81 o 
   3  13   8       18.31       25.14      1.04 o 
  -2  14   8       12.03       16.89      2.18 o 
  -1  14   8       30.68       35.52      0.91 o 
   0  14   8      127.85      139.00      1.06 o 
   1  14   8      204.94      217.01      8.15 o 
  -7   1   9      152.90      161.61      1.02 o 
  -6   1   9       30.81       29.36      2.35 o 
  -5   1   9       23.63       23.25      1.49 o 
  -4   1   9       16.48       21.21      1.93 o 
  -3   1   9      111.02       95.92      2.65 o 
  -2   1   9      130.21      137.50      4.15 o 
  -1   1   9       36.33       33.20      0.92 o 
   0   1   9        2.09        1.69      0.46 o 
   1   1   9      970.77      927.34      8.22 o 
   2   1   9      148.58      133.93      1.08 o 
   3   1   9        4.09        8.07      0.91 o 
   4   1   9      236.75      223.41      2.95 o 
   5   1   9       50.94       49.97      1.84 o 
   6   1   9        9.18        6.55      1.16 o 
   7   1   9       97.20       92.29      2.01 o 
  -7   2   9       18.59       17.22      0.62 o 
  -6   2   9       25.43       17.75      1.44 o 
  -5   2   9       49.48       43.11      0.89 o 
  -4   2   9       26.31       20.60      0.74 o 
  -3   2   9      585.01      533.60      9.71 o 
  -2   2   9        2.63        7.72      0.92 o 
  -1   2   9        8.05        6.32      1.07 o 
   0   2   9      184.83      189.10      3.32 o 
   1   2   9      139.02      150.56      2.35 o 
   2   2   9      343.33      353.43      2.43 o 
   3   2   9       98.11       90.36      1.55 o 
   4   2   9       32.86       39.37      1.22 o 
   5   2   9       22.22       24.11      1.23 o 
   6   2   9       22.90       23.59      1.08 o 
   7   2   9       16.67       17.91      1.78 o 
  -7   3   9        0.64        0.61      0.54 o 
  -6   3   9       13.84       16.05      1.27 o 
  -5   3   9        9.07        9.17      0.91 o 
  -4   3   9      181.60      159.32      5.02 o 
  -3   3   9      342.44      317.69      3.28 o 
  -2   3   9       65.67       68.71      0.85 o 
  -1   3   9       20.94       29.50      1.60 o 
   0   3   9      388.94      339.12      4.89 o 
   1   3   9       81.36       86.00      1.16 o 
   2   3   9        2.27        1.65      0.48 o 
   3   3   9      701.28      702.53      7.08 o 
   4   3   9       20.14       12.52      0.82 o 
   5   3   9      229.59      228.50      1.98 o 
   6   3   9       72.48       62.86      1.24 o 
   7   3   9       22.76       15.00      2.30 o 
  -7   4   9       12.01       18.77      1.21 o 
  -6   4   9        9.67       14.23      1.21 o 
  -5   4   9      195.27      205.15      5.10 o 
  -4   4   9       44.25       47.87      2.04 o 
  -3   4   9        2.64        6.75      1.65 o 
  -2   4   9      188.72      190.21      4.01 o 
  -1   4   9     1326.17     1132.85     16.66 o 
   0   4   9      863.04      893.47     23.59 o 
   1   4   9      189.45      163.50      1.32 o 
   2   4   9        1.15        6.48      0.94 o 
   3   4   9      756.71      749.02      3.50 o 
   4   4   9        2.71        0.62      0.68 o 
   5   4   9      103.15       94.18      2.27 o 
   6   4   9       15.30       13.09      1.07 o 
   7   4   9       16.39       16.46      1.13 o 
  -7   5   9        0.85        5.82      1.47 o 
  -6   5   9        0.16        1.96      0.49 o 
  -5   5   9       54.74       61.71      1.16 o 
  -4   5   9       75.70       61.99      1.70 o 
  -3   5   9       41.82       35.72      0.87 o 
  -2   5   9      114.65      122.63      3.45 o 
  -1   5   9      529.47      512.98      6.61 o 
   0   5   9      609.30      594.02      3.13 o 
   1   5   9      236.47      244.79      5.01 o 
   2   5   9      111.40       94.20      1.32 o 
   3   5   9      890.34      872.16     16.73 o 
   4   5   9      263.11      239.96      4.37 o 
   5   5   9       75.58       59.68      1.32 o 
   6   5   9        3.99        3.65      0.90 o 
   7   5   9        0.12       -0.09      0.87 o 
  -6   6   9       49.52       62.39      1.03 o 
  -5   6   9       80.49       87.91      1.64 o 
  -4   6   9        1.76        6.94      0.85 o 
  -3   6   9      184.82      176.90      2.65 o 
  -2   6   9       95.47       95.58      1.41 o 
  -1   6   9      192.62      192.63      6.02 o 
   0   6   9        0.76        2.36      0.63 o 
   1   6   9      222.48      196.27      1.90 o 
   2   6   9      114.03      105.02      1.37 o 
   3   6   9      798.03      741.44     13.32 o 
   4   6   9      454.75      423.18     10.42 o 
   5   6   9       15.17       15.23      0.94 o 
   6   6   9       25.51       27.36      0.92 o 
  -6   7   9        1.83        4.05      1.37 o 
  -5   7   9       23.05       25.75      3.80 o 
  -4   7   9       44.28       45.02      1.42 o 
  -3   7   9        0.22        1.27      0.55 o 
  -2   7   9        0.63        4.51      0.97 o 
  -1   7   9      670.51      580.55      6.27 o 
   0   7   9      424.62      368.34      5.54 o 
   1   7   9     1367.31     1401.89     34.95 o 
   2   7   9      298.24      278.13      6.69 o 
   3   7   9        6.50        4.77      0.56 o 
   4   7   9      123.17      149.05      1.70 o 
   5   7   9       17.12       26.41      1.47 o 
   6   7   9       22.75       21.52      0.78 o 
  -6   8   9      113.14      154.43     10.10 o 
  -5   8   9      162.86      229.34      9.21 o 
  -4   8   9      473.66      515.37      3.18 o 
  -3   8   9      586.39      571.11      2.42 o 
  -2   8   9      235.48      243.91      2.02 o 
  -1   8   9      266.63      259.36      5.86 o 
   0   8   9      120.83       96.96      2.34 o 
   1   8   9      165.43      145.92      1.74 o 
   2   8   9      125.63      117.27      1.57 o 
   3   8   9      114.39      104.17      1.42 o 
   4   8   9      147.23      131.98      1.54 o 
   5   8   9        7.30       10.48      0.80 o 
   6   8   9       24.36       28.16      0.96 o 
  -5   9   9        0.90       15.83      9.42 o 
  -4   9   9        0.23        1.57      0.54 o 
  -3   9   9       36.25       32.61      0.96 o 
  -2   9   9       84.12       97.30      2.82 o 
  -1   9   9      266.39      282.91      2.12 o 
   0   9   9       96.33      101.33      3.52 o 
   1   9   9        2.82        2.16      1.14 o 
   2   9   9      136.09      131.15      3.30 o 
   3   9   9      300.46      282.20      1.96 o 
   4   9   9      331.85      286.16      1.90 o 
   5   9   9      124.30      113.87      3.16 o 
  -5  10   9       83.20      110.90      1.29 o 
  -4  10   9      104.10      116.80      1.03 o 
  -3  10   9        2.69        4.25      1.00 o 
  -2  10   9       73.62       80.02      1.38 o 
  -1  10   9      590.75      616.85     17.22 o 
   0  10   9      122.58      101.68      1.42 o 
   1  10   9      107.07      101.41      1.41 o 
   2  10   9      434.07      412.61      7.11 o 
   3  10   9        1.70        2.70      0.54 o 
   4  10   9       21.87       17.45      0.85 o 
   5  10   9      102.85      111.15      1.26 o 
  -4  11   9       53.56       83.72      0.92 o 
  -3  11   9       27.72       37.24      1.05 o 
  -2  11   9       71.31       88.35      1.34 o 
  -1  11   9      106.97      130.36      1.42 o 
   0  11   9       59.47       71.60      1.19 o 
   1  11   9      127.65      117.68      2.14 o 
   2  11   9      112.98       94.74      3.78 o 
   3  11   9        0.81        3.49      0.64 o 
   4  11   9       35.51       26.79      0.70 o 
  -3  12   9      449.03      517.03      2.67 o 
  -2  12   9      408.95      399.55      2.79 o 
  -1  12   9      280.69      295.74      3.09 o 
   0  12   9      614.91      635.57      2.57 o 
   1  12   9      164.06      165.20      1.39 o 
   2  12   9       89.74       91.60      2.44 o 
   3  12   9       74.97       69.52      1.14 o 
  -2  13   9       18.35       29.73      0.63 o 
  -1  13   9       12.98       19.01      0.64 o 
   0  13   9       26.65       29.27      0.71 o 
   1  13   9        6.99        7.90      1.35 o 
  -7   0  10        4.47       11.09      2.22 o 
  -6   0  10       54.35       69.42      1.17 o 
  -5   0  10      337.45      370.10      5.82 o 
  -4   0  10      873.19      835.92      3.83 o 
  -3   0  10      517.88      569.46      6.00 o 
  -2   0  10      525.43      585.87     25.70 o 
  -1   0  10     1604.05     1403.68     28.06 o 
   0   0  10     2566.00     2126.01     15.41 o 
   1   0  10     2816.97     2380.56     27.51 o 
   2   0  10     3757.43     3216.70     31.46 o 
   3   0  10      686.09      598.12      4.22 o 
   4   0  10      407.97      428.37      5.39 o 
   5   0  10      239.37      334.07      2.22 o 
   6   0  10       50.21       95.58      7.75 o 
  -7   1  10       13.93       10.18      0.58 o 
  -6   1  10      156.31      140.90      1.39 o 
  -5   1  10      132.16      122.42      1.50 o 
  -4   1  10      287.48      271.31      3.56 o 
  -3   1  10      352.64      334.47      7.98 o 
  -2   1  10     1643.88     1482.98     26.55 o 
  -1   1  10      800.67      794.71      6.09 o 
   0   1  10     1047.07      916.34      9.33 o 
   1   1  10     1553.19     1463.23      6.42 o 
   2   1  10      142.37      120.11      1.14 o 
   3   1  10      419.64      386.89      2.31 o 
   4   1  10      100.32       83.99      0.98 o 
   5   1  10       47.75       47.03      0.85 o 
   6   1  10      133.31      115.31      3.81 o 
  -7   2  10      131.39      169.58      1.27 o 
  -6   2  10      218.41      262.41      2.75 o 
  -5   2  10      224.98      288.51      3.81 o 
  -4   2  10      150.90      191.48      8.82 o 
  -3   2  10      319.81      343.56     11.97 o 
  -2   2  10     1675.13     1409.32      4.40 o 
  -1   2  10     1270.15     1124.04     23.86 o 
   0   2  10      676.43      596.47     16.04 o 
   1   2  10      411.33      337.69      1.97 o 
   2   2  10      421.45      332.01      2.81 o 
   3   2  10      130.61      124.89      3.15 o 
   4   2  10      386.16      396.17      2.56 o 
   5   2  10       18.97       31.58      0.86 o 
   6   2  10       29.70       57.60      3.78 o 
  -7   3  10        9.21        6.32      1.18 o 
  -6   3  10       31.35       30.41      1.23 o 
  -5   3  10       61.16       49.44      1.82 o 
  -4   3  10      672.48      586.21     14.70 o 
  -3   3  10      353.93      307.77      4.38 o 
  -2   3  10      329.34      320.49      4.93 o 
  -1   3  10     1332.30     1317.83     47.42 o 
   0   3  10      349.92      341.53      7.50 o 
   1   3  10      161.22      146.24      1.16 o 
   2   3  10     1134.76     1038.07     11.59 o 
   3   3  10      428.43      384.34      2.11 o 
   4   3  10      422.01      400.52      2.54 o 
   5   3  10      772.33      735.87      9.65 o 
   6   3  10       48.57       44.67      0.96 o 
  -6   4  10       68.23       93.72      1.00 o 
  -5   4  10      169.86      196.72      7.52 o 
  -4   4  10      534.27      505.56     17.42 o 
  -3   4  10     1392.37     1238.62     25.58 o 
  -2   4  10      927.22      838.89      9.65 o 
  -1   4  10      190.59      183.15      1.85 o 
   0   4  10     2206.26     2059.27     43.27 o 
   1   4  10     1484.49     1346.88      6.21 o 
   2   4  10      903.67      810.04     10.02 o 
   3   4  10      714.59      748.27      9.89 o 
   4   4  10      454.64      505.49      2.93 o 
   5   4  10      693.98      785.81     18.73 o 
   6   4  10      244.52      332.01      5.37 o 
  -6   5  10      171.52      175.71      2.32 o 
  -5   5  10      243.44      222.37      1.61 o 
  -4   5  10      239.69      231.40     10.57 o 
  -3   5  10      363.69      377.11      2.78 o 
  -2   5  10      179.17      174.32      4.23 o 
  -1   5  10      246.30      234.11      9.00 o 
   0   5  10     1464.41     1337.85     19.95 o 
   1   5  10      992.32      930.47     15.91 o 
   2   5  10     1052.66     1017.26      4.04 o 
   3   5  10      667.34      670.78      3.25 o 
   4   5  10       53.70       60.55      0.99 o 
   5   5  10        2.23        6.91      1.09 o 
   6   5  10        2.58        9.03      0.69 o 
  -6   6  10      121.39      147.49      1.97 o 
  -5   6  10      271.37      282.72      6.21 o 
  -4   6  10      572.05      627.56     42.55 o 
  -3   6  10      301.48      311.41     10.29 o 
  -2   6  10      430.39      435.14      4.19 o 
  -1   6  10      629.96      578.29     25.08 o 
   0   6  10      318.82      254.21      3.36 o 
   1   6  10        3.36        7.11      0.67 o 
   2   6  10      264.82      252.29      5.48 o 
   3   6  10     1327.44     1334.49      6.07 o 
   4   6  10      263.69      284.74      7.50 o 
   5   6  10       75.17      102.11      3.59 o 
   6   6  10       77.17      132.74      4.21 o 
  -5   7  10      119.40      131.64      4.82 o 
  -4   7  10       69.75       69.68      1.01 o 
  -3   7  10      382.06      380.81      7.49 o 
  -2   7  10      540.88      519.16     22.60 o 
  -1   7  10      188.79      184.50      3.42 o 
   0   7  10      274.84      293.25     13.30 o 
   1   7  10      258.06      274.66      9.08 o 
   2   7  10      225.69      215.02      2.31 o 
   3   7  10      407.88      387.92      6.13 o 
   4   7  10      509.55      519.24     16.50 o 
   5   7  10      233.37      237.96      9.48 o 
  -5   8  10       26.24       28.10      5.45 o 
  -4   8  10      160.49      185.25      1.37 o 
  -3   8  10      141.14      146.07      2.71 o 
  -2   8  10      786.65      799.88     14.79 o 
  -1   8  10     1160.44     1111.60      7.99 o 
   0   8  10      592.62      579.36      2.90 o 
   1   8  10     1601.17     1666.20     22.14 o 
   2   8  10      398.39      426.42      2.97 o 
   3   8  10        5.17       16.48      1.68 o 
   4   8  10      230.75      275.51      6.62 o 
   5   8  10      168.03      218.40      8.76 o 
  -5   9  10      154.58      182.07      1.41 o 
  -4   9  10      357.57      405.63      2.76 o 
  -3   9  10      451.20      480.47      4.77 o 
  -2   9  10      654.48      696.41      7.28 o 
  -1   9  10      570.96      585.10      8.65 o 
   0   9  10      257.88      277.41      1.85 o 
   1   9  10      487.41      532.05     14.47 o 
   2   9  10      117.44      136.92      1.43 o 
   3   9  10        2.16        4.52      0.98 o 
   4   9  10        8.25        9.56      0.66 o 
  -4  10  10       43.39       48.87      4.07 o 
  -3  10  10      219.80      216.86      2.64 o 
  -2  10  10       53.45       69.40      1.13 o 
  -1  10  10      189.40      207.18      1.26 o 
   0  10  10      206.47      224.01      1.77 o 
   1  10  10      348.84      371.35      2.72 o 
   2  10  10      602.11      628.40      4.12 o 
   3  10  10      360.05      401.69     10.19 o 
  -3  11  10       51.84       49.68      1.17 o 
  -2  11  10       45.74       54.91      0.77 o 
  -1  11  10      403.73      454.64      1.52 o 
   0  11  10      434.66      473.76      2.13 o 
   1  11  10      163.31      183.43      1.42 o 
   2  11  10       30.32       29.08      0.75 o 
   3  11  10       55.12       66.07      1.20 o 
  -2  12  10       19.65       16.75      0.81 o 
  -1  12  10      214.11      241.37      2.61 o 
   0  12  10      384.08      425.18      5.78 o 
   1  12  10      206.67      244.06      7.97 o 
  -6   1  11       29.60       35.66      0.59 o 
  -5   1  11        0.04        1.58      1.57 o 
  -4   1  11       84.45       96.17      8.22 o 
  -3   1  11       77.34       82.54      2.18 o 
  -2   1  11       65.32       53.89      1.08 o 
  -1   1  11       11.89       13.38      1.43 o 
   0   1  11      493.16      419.11      4.89 o 
   1   1  11        4.07        3.02      0.90 o 
   2   1  11      201.79      197.27      1.95 o 
   3   1  11        3.40        4.71      0.68 o 
   4   1  11        4.35        7.38      0.65 o 
   5   1  11       16.99       16.41      1.69 o 
  -6   2  11        0.08        1.69      1.08 o 
  -5   2  11      143.95      159.08      1.27 o 
  -4   2  11       51.42       56.33      0.87 o 
  -3   2  11       84.79       70.14      2.59 o 
  -2   2  11        2.85        2.84      0.70 o 
  -1   2  11        0.08        1.75      0.58 o 
   0   2  11        9.59        7.49      0.60 o 
   1   2  11      217.67      199.92      2.98 o 
   2   2  11      148.47      127.90      1.33 o 
   3   2  11        1.99        2.30      0.54 o 
   4   2  11       10.64       14.05      0.88 o 
   5   2  11       35.87       44.30      1.31 o 
  -6   3  11       10.61       14.07      1.22 o 
  -5   3  11        0.26        1.21      0.72 o 
  -4   3  11       11.40       18.44      0.69 o 
  -3   3  11       56.16       48.35      3.22 o 
  -2   3  11      106.25       97.26      1.31 o 
  -1   3  11       83.24       79.76      1.29 o 
   0   3  11       28.52       31.42      1.02 o 
   1   3  11       36.08       34.98      1.22 o 
   2   3  11       16.47       15.92      0.59 o 
   3   3  11      128.91      123.22      1.96 o 
   4   3  11       11.19       12.76      1.00 o 
   5   3  11       40.26       46.26      3.26 o 
  -6   4  11       55.08       71.88      1.37 o 
  -5   4  11       19.93       25.69      1.65 o 
  -4   4  11       15.22       21.15      4.29 o 
  -3   4  11       53.73       36.58      4.11 o 
  -2   4  11      324.00      279.72     22.05 o 
  -1   4  11       62.48       58.05      1.70 o 
   0   4  11        7.90        8.20      0.67 o 
   1   4  11       55.90       51.02      1.71 o 
   2   4  11        1.52        2.06      0.74 o 
   3   4  11      124.39      120.52      1.17 o 
   4   4  11       28.61       25.53      1.22 o 
   5   4  11       43.11       54.43      1.39 o 
  -5   5  11       18.38       18.88      0.63 o 
  -4   5  11       46.80       54.70      3.78 o 
  -3   5  11        0.34        0.70      0.98 o 
  -2   5  11        3.17        0.40      1.01 o 
  -1   5  11        1.88        4.44      0.75 o 
   0   5  11        8.41       10.31      0.92 o 
   1   5  11      302.82      278.14      6.87 o 
   2   5  11       44.55       39.56      0.95 o 
   3   5  11        1.13        1.10      0.51 o 
   4   5  11        0.29        0.45      0.55 o 
   5   5  11      111.77       96.79      4.50 o 
  -5   6  11        7.96       13.99      1.78 o 
  -4   6  11      162.23      186.38      7.25 o 
  -3   6  11       90.73       96.23      9.58 o 
  -2   6  11       16.50       24.30      0.86 o 
  -1   6  11       57.92       63.36      1.15 o 
   0   6  11      112.25       96.22      1.12 o 
   1   6  11        1.26        3.23      0.55 o 
   2   6  11       66.61       65.93      0.79 o 
   3   6  11       44.39       48.73      1.04 o 
   4   6  11        2.94        3.45      0.72 o 
   5   6  11       24.10       28.99      1.14 o 
  -5   7  11       71.20       92.66      1.50 o 
  -4   7  11        2.56        7.07      2.38 o 
  -3   7  11        1.39        4.93      0.90 o 
  -2   7  11        3.47        4.11      1.27 o 
  -1   7  11      366.01      373.52      4.00 o 
   0   7  11       57.77       63.12      1.11 o 
   1   7  11        0.98        4.17      2.42 o 
   2   7  11       48.09       45.73      0.74 o 
   3   7  11      349.71      336.90     10.92 o 
   4   7  11       96.53       91.58      3.84 o 
  -4   8  11      257.70      295.12      7.87 o 
  -3   8  11       62.37       78.57      0.94 o 
  -2   8  11      172.90      162.37      3.25 o 
  -1   8  11      111.34      109.15      3.39 o 
   0   8  11      280.33      270.28      1.80 o 
   1   8  11       68.65       69.76      1.04 o 
   2   8  11       18.03       16.67      0.70 o 
   3   8  11       21.10       29.15      2.25 o 
   4   8  11        4.64        9.25      0.94 o 
  -3   9  11      148.18      198.10      6.98 o 
  -2   9  11       16.69       23.59      0.73 o 
  -1   9  11        2.02        5.68      2.36 o 
   0   9  11        0.82        2.46      0.59 o 
   1   9  11       63.06       70.36      1.58 o 
   2   9  11       23.44       16.35      1.16 o 
   3   9  11       13.90        9.00      0.96 o 
  -2  10  11      525.12      569.63      8.36 o 
  -1  10  11      142.77      158.90      3.83 o 
   0  10  11      103.69      112.74      1.65 o 
   1  10  11       49.87       57.21      1.33 o 
   2  10  11       13.28        9.27      0.91 o 
   0  11  11      111.44      122.97      1.45 o 
  -3   0  12      276.84      331.25      2.74 o 
  -2   0  12      521.60      524.80     14.91 o 
  -1   0  12      398.64      392.12      2.36 o 
   0   0  12      294.12      275.62      7.46 o 
   1   0  12     1150.72     1057.80     27.64 o 
   2   0  12      822.20      769.44      4.05 o 
   3   0  12      550.04      552.52      3.74 o 
   4   0  12      314.62      381.26      2.84 o 
  -4   1  12      210.39      267.13      8.43 o 
  -3   1  12      539.21      603.07     38.33 o 
  -2   1  12      361.01      363.82      1.78 o 
  -1   1  12      592.81      597.62     14.60 o 
   0   1  12      857.82      828.26     16.86 o 
   1   1  12      705.86      656.71      7.99 o 
   2   1  12      431.35      397.92      1.94 o 
   3   1  12      412.73      406.64      2.31 o 
   4   1  12      187.47      198.83      6.83 o 
  -4   2  12      375.19      428.53     15.02 o 
  -3   2  12      285.18      320.02      6.37 o 
  -2   2  12      376.96      382.47      7.56 o 
  -1   2  12      418.00      419.77     11.56 o 
   0   2  12      357.58      325.61      7.52 o 
   1   2  12      298.68      271.71      3.88 o 
   2   2  12       34.62       29.73      1.32 o 
   3   2  12      237.41      272.94      1.54 o 
   4   2  12       76.69       93.35      2.09 o 
  -4   3  12      103.41      112.31      5.17 o 
  -3   3  12      333.50      335.44      2.12 o 
  -2   3  12      326.26      311.24      2.07 o 
  -1   3  12      492.82      479.34      2.64 o 
   0   3  12      311.61      301.87      1.74 o 
   1   3  12      577.98      581.72      2.16 o 
   2   3  12      434.12      408.30      2.25 o 
   3   3  12      209.77      201.88      1.82 o 
   4   3  12      239.83      247.95      1.51 o 
  -4   4  12      152.07      191.71      3.01 o 
  -3   4  12      149.74      173.21      1.45 o 
  -2   4  12      192.52      184.42      1.64 o 
  -1   4  12      735.30      657.07      8.43 o 
   0   4  12      587.72      557.66      6.04 o 
   1   4  12      284.06      274.39      8.30 o 
   2   4  12      469.92      456.93      2.97 o 
   3   4  12      529.93      583.60      5.70 o 
   4   4  12       56.66       82.09      2.64 o 
  -4   5  12      216.44      218.44      1.94 o 
  -3   5  12      318.27      335.14      7.90 o 
  -2   5  12      554.35      552.36      4.00 o 
  -1   5  12      808.09      745.68      6.62 o 
   0   5  12      270.96      267.37     11.76 o 
   1   5  12      277.90      287.64      9.74 o 
   2   5  12      336.84      372.19      1.60 o 
   3   5  12      254.87      301.07      4.44 o 
   4   5  12      123.26      121.36      1.37 o 
  -4   6  12       82.32      100.13      3.98 o 
  -3   6  12      391.58      416.94      3.89 o 
  -2   6  12      264.39      271.55      3.86 o 
  -1   6  12      220.05      193.79      1.66 o 
   0   6  12      223.27      226.15      6.06 o 
   1   6  12      362.31      367.38     19.29 o 
   2   6  12      148.04      160.24      1.75 o 
   3   6  12        5.60        7.41      0.91 o 
  -3   7  12      104.53       90.07      0.99 o 
  -2   7  12      100.33      108.01      1.10 o 
  -1   7  12      318.34      337.03      1.88 o 
   0   7  12      374.97      459.60      2.10 o 
   1   7  12      397.33      419.74     14.86 o 
   2   7  12       96.43      117.54      1.69 o 
   3   7  12       91.62      113.84      1.52 o 
  -2   8  12      134.27      139.43      2.30 o 
  -1   8  12      142.42      147.93      1.67 o 
   0   8  12      242.58      276.01     12.11 o 
   1   8  12      339.68      409.37      2.65 o 
   2   8  12      323.34      421.84      2.58 o 
  -2   1  13        1.29        3.44      0.80 o 
  -1   1  13      109.60      114.92      5.76 o 
   0   1  13       68.15       58.86      1.79 o 
   1   1  13      107.61      129.38      1.04 o 
   2   1  13       25.29       22.91      0.63 o 
   3   1  13       14.82       13.61      0.75 o 
  -2   2  13      124.09      139.18      8.56 o 
  -1   2  13        6.90       33.19     16.59 o 
   0   2  13       31.70       42.57      0.80 o 
   1   2  13        2.40        3.83      0.65 o 
   2   2  13       96.84      109.98      1.14 o 
   3   2  13       45.82       58.47      2.25 o 
  -3   3  13       70.01      109.93      1.37 o 
  -2   3  13        7.35       33.97     12.69 o 
  -1   3  13       52.69       72.30     14.76 o 
   0   3  13      177.62      195.72      2.00 o 
   1   3  13       38.41       40.03      0.76 o 
   2   3  13      106.92      119.92      1.53 o 
   3   3  13       42.32       40.55      0.79 o 
  -3   4  13        0.38       14.03      0.80 o 
  -2   4  13        9.09       22.30     10.11 o 
  -1   4  13        5.60       25.22     13.32 o 
   0   4  13       19.71       21.52      1.01 o 
   1   4  13      123.57      141.31      7.48 o 
   2   4  13       56.33       58.50      0.77 o 
  -2   5  13        0.38        3.85      2.73 o 
  -1   5  13       53.76       62.19      7.57 o 
   0   5  13        9.64       13.22      0.84 o 
   1   5  13        0.84        2.35      0.69 o 
  -1   6  13      410.94      475.32      3.27 o 
   0   6  13       23.05       22.08      0.81 o 
                                                 
